# Supplementary material for: 3,4-Bis(4-meth­oxy­phen­yl)-2,5-dihydro-1H-pyrrole-2,5-dione
Source: Acta Crystallogr Sect E Struct Rep Online. 2012 Apr 6;68(Pt 5):o1328. doi: 10.1107/S1600536812014158 (PMC3344467; doi:10.1107/S1600536812014158)
Supplement: Supplementary file 2 [file e-68-o1328-Isup2.hkl]

# 
# h,k,l, Fc-squared, Fo-squared, sigma(Fo-squared) and status flag 
# 
data_I
_shelx_title ' P-1 in P-1' 
_shelx_refln_list_code          4 
_shelx_F_calc_maximum      105.04 
_exptl_crystal_F_000       324.00 
_reflns_d_resolution_high  0.8347 
 
loop_ 
 _symmetry_equiv_pos_as_xyz 
 'x, y, z' 
 '-x, -y, -z' 
 
_cell_length_a     6.0301 
_cell_length_b     8.9710 
_cell_length_c    14.0225 
_cell_angle_alpha  90.945 
_cell_angle_beta   95.205 
_cell_angle_gamma  97.862 
 
_shelx_F_squared_multiplier     1.000 
 
loop_ 
 _refln_index_h 
 _refln_index_k 
 _refln_index_l 
 _refln_F_squared_calc 
 _refln_F_squared_meas 
 _refln_F_squared_sigma 
 _refln_observed_status 
   1   0   0     1557.97     1543.61     99.65 o 
   2   0   0      146.54      119.78      6.12 o 
   3   0   0        1.28       -0.07      0.56 o 
   4   0   0        0.12       -0.45      0.74 o 
   5   0   0       11.96       12.45      2.21 o 
   6   0   0       21.04       19.55      2.88 o 
  -5   1   0      157.70      173.60      6.78 o 
  -4   1   0       55.83       60.80      3.27 o 
  -3   1   0       47.75       46.52      2.45 o 
  -2   1   0      388.78      377.22     10.10 o 
  -1   1   0      827.71      737.40     18.06 o 
   1   1   0     2526.15     2589.39     65.51 o 
   2   1   0     1197.24     1176.13     26.45 o 
   3   1   0       48.79       52.84      2.19 o 
   4   1   0       49.51       48.76      2.43 o 
   5   1   0       21.03       23.64      2.87 o 
   6   1   0        0.75        1.71      2.64 o 
  -5   2   0       57.40       58.98      4.97 o 
  -4   2   0       12.61       11.72      2.48 o 
  -3   2   0        2.51        2.87      1.32 o 
  -2   2   0      183.75      156.51      4.88 o 
  -1   2   0     1023.72      943.56     31.76 o 
   0   2   0        0.07       -0.23      0.27 o 
   1   2   0     8787.06     8905.92    294.23 o 
   2   2   0      101.38      101.16      3.34 o 
   3   2   0        2.72        5.60      1.42 o 
   4   2   0       30.60       32.46      4.74 o 
   5   2   0        4.97        6.06      1.89 o 
   6   2   0        2.12        1.55      2.48 o 
  -6   3   0        8.66       10.39      3.18 o 
  -4   3   0       69.28       70.93      4.59 o 
  -3   3   0       44.24       45.60      2.48 o 
  -2   3   0        6.40        4.97      1.01 o 
  -1   3   0       30.30       27.06      2.33 o 
   0   3   0      140.41      153.95     14.87 o 
   1   3   0        1.75        1.58      0.49 o 
   2   3   0     1413.53     1480.64     36.29 o 
   3   3   0       97.37       93.51      4.35 o 
   4   3   0        1.39        1.99      1.23 o 
   5   3   0        3.76        1.49      1.60 o 
   6   3   0        4.25        1.24      2.64 o 
  -6   4   0        1.24        4.27      2.79 o 
  -5   4   0       20.95       17.15      3.80 o 
  -4   4   0       60.24       57.44      3.96 o 
  -3   4   0        4.03        3.96      1.32 o 
  -2   4   0      311.44      308.37      8.84 o 
  -1   4   0      119.95      132.16      4.39 o 
   0   4   0       63.94       68.32      2.75 o 
   1   4   0      171.70      197.06      5.92 o 
   2   4   0       92.82      107.11      6.54 o 
   3   4   0        0.58        0.31      1.47 o 
   4   4   0       22.31       28.87      4.35 o 
   5   4   0        5.46        3.10      2.79 o 
   6   4   0        4.62        2.79      3.18 o 
  -6   5   0        6.39        5.89      2.71 o 
  -5   5   0       43.70       35.57      5.13 o 
  -4   5   0      295.49      278.30      9.07 o 
  -3   5   0      143.27      150.45      5.47 o 
  -2   5   0       13.94       11.69      1.98 o 
  -1   5   0        0.05       -0.42      0.52 o 
   0   5   0       18.55       15.94      1.56 o 
   1   5   0      109.02      130.05      4.53 o 
   2   5   0       46.72       50.43      4.66 o 
   3   5   0       27.62       28.49      4.42 o 
   4   5   0       25.40       15.91      3.73 o 
   5   5   0        0.02       -2.25      1.86 o 
  -6   6   0        2.25        2.02      2.48 o 
  -5   6   0       49.97       50.09      6.21 o 
  -4   6   0       86.94       85.94      7.16 o 
  -3   6   0      148.59      141.54      5.54 o 
  -2   6   0        0.82        0.71      0.87 o 
  -1   6   0        9.92       10.17      1.45 o 
   0   6   0       18.36       21.90      2.29 o 
   1   6   0        6.50        9.46      2.64 o 
   2   6   0       16.02       19.94      3.72 o 
   3   6   0       63.27       62.71      6.06 o 
   4   6   0       31.52       21.73      4.50 o 
   5   6   0        6.01        2.87      3.02 o 
  -6   7   0        0.01        3.64      2.87 o 
  -5   7   0       25.42       25.92      4.97 o 
  -4   7   0        0.66        0.62      2.17 o 
  -3   7   0        0.30       -0.05      1.04 o 
  -2   7   0      122.06      122.36      7.01 o 
  -1   7   0       41.82       42.51      2.72 o 
   0   7   0        3.41        3.73      1.20 o 
   1   7   0        0.45        1.32      2.09 o 
   2   7   0        3.31        5.82      2.40 o 
   3   7   0        0.47        2.48      2.48 o 
   4   7   0       50.60       51.41      6.91 o 
  -5   8   0        0.11       -0.85      2.25 o 
  -4   8   0        6.04        6.13      2.95 o 
  -3   8   0        2.12        1.01      2.25 o 
  -2   8   0      196.73      198.51      7.33 o 
  -1   8   0       10.67        7.92      1.78 o 
   0   8   0        8.90       12.88      3.18 o 
   1   8   0        5.85        2.64      2.40 o 
   2   8   0        6.78        3.41      2.79 o 
   3   8   0        2.25        1.78      2.71 o 
   4   8   0        0.38        1.09      2.71 o 
  -4   9   0        0.03        1.71      2.71 o 
  -3   9   0        1.25        5.51      3.02 o 
  -2   9   0      235.65      236.89      8.66 o 
  -1   9   0       79.64       79.06      6.22 o 
   0   9   0        1.72        3.80      2.48 o 
   1   9   0        0.00        4.03      3.18 o 
   2   9   0        6.99        7.14      3.41 o 
   3   9   0        0.31       -1.16      2.71 o 
  -3  10   0        0.11        1.86      2.64 o 
  -2  10   0        0.68        2.79      2.56 o 
  -1  10   0        5.15       12.18      3.65 o 
   0  10   0        1.04        1.09      2.64 o 
   1  10   0        6.63       10.86      3.96 o 
  -1 -10   1       13.92       21.57      5.04 o 
   0 -10   1        0.01       -1.32      2.40 o 
   1 -10   1       76.29       80.20      6.99 o 
   2 -10   1        4.20        7.29      3.10 o 
   3 -10   1        1.04        0.23      2.56 o 
  -3  -9   1        1.52        1.24      3.18 o 
  -2  -9   1        0.83       -1.16      2.25 o 
  -1  -9   1        2.27        4.19      3.10 o 
   0  -9   1        4.37        5.97      2.95 o 
   1  -9   1       12.03       10.06      3.41 o 
   2  -9   1      238.08      251.33     13.36 o 
   3  -9   1       25.36       22.35      4.42 o 
   4  -9   1        0.01        0.93      2.48 o 
  -4  -8   1        1.30       -1.09      2.48 o 
  -3  -8   1        1.19        0.62      2.56 o 
  -2  -8   1       16.64       11.48      3.72 o 
  -1  -8   1        2.87        7.37      3.10 o 
   0  -8   1       19.11       17.07      3.65 o 
   1  -8   1        2.08        1.83      1.31 o 
   2  -8   1      133.81      136.18     10.75 o 
   3  -8   1        3.65        9.38      3.33 o 
   4  -8   1        4.86        3.49      2.64 o 
   5  -8   1        5.16        5.20      3.02 o 
  -4  -7   1       20.54       12.49      3.96 o 
  -3  -7   1       19.21       27.55      5.04 o 
  -2  -7   1        0.01       -0.54      2.02 o 
  -1  -7   1        2.20        3.26      1.94 o 
   0  -7   1        0.00       -0.67      0.89 o 
   1  -7   1        0.28        0.16      0.99 o 
   2  -7   1        0.98       -0.50      0.93 o 
   3  -7   1      573.40      593.58     25.54 o 
   4  -7   1       15.63       15.28      3.88 o 
   5  -7   1        4.73        3.18      2.71 o 
   6  -7   1        0.11        1.40      2.56 o 
  -5  -6   1        1.44        0.47      2.56 o 
  -4  -6   1        0.29        1.47      2.48 o 
  -3  -6   1       74.42       85.67      7.15 o 
  -2  -6   1        2.54        3.96      2.33 o 
  -1  -6   1      168.54      180.73      6.23 o 
   0  -6   1       76.12       75.35      3.51 o 
   1  -6   1        1.00        0.17      0.82 o 
   2  -6   1       22.56       21.76      2.01 o 
   3  -6   1        7.17       10.90      1.68 o 
   4  -6   1       44.44       54.99      6.21 o 
   5  -6   1       37.00       44.95      6.06 o 
   6  -6   1        0.15        0.00      2.48 o 
  -5  -5   1        2.73        2.71      2.64 o 
  -4  -5   1        1.14        0.85      2.17 o 
  -3  -5   1       57.14       58.91      5.44 o 
  -2  -5   1       28.18       37.50      4.35 o 
  -1  -5   1        0.15        1.18      0.72 o 
   0  -5   1       10.93       11.84      2.41 o 
   1  -5   1        4.15        5.43      1.24 o 
   2  -5   1       33.29       40.65      4.66 o 
   3  -5   1      159.21      162.98      5.66 o 
   4  -5   1      163.73      169.20     10.14 o 
   5  -5   1        1.08        1.55      2.25 o 
   6  -5   1       23.93       21.11      4.42 o 
  -6  -4   1        8.24        7.37      3.57 o 
  -5  -4   1        0.07       -0.54      1.78 o 
  -4  -4   1       12.34       13.65      3.18 o 
  -3  -4   1        3.52        6.67      2.25 o 
  -2  -4   1      825.16      837.66     21.46 o 
  -1  -4   1       90.02       95.80      3.48 o 
   0  -4   1       41.54       45.51      2.20 o 
   1  -4   1      180.18      204.84      8.74 o 
   2  -4   1       83.81       78.52      3.08 o 
   3  -4   1      431.87      457.34     12.66 o 
   4  -4   1      122.51      121.16      7.87 o 
   5  -4   1       28.99       33.30      4.97 o 
   6  -4   1       44.40       34.40      5.05 o 
  -6  -3   1        4.30        5.66      3.18 o 
  -5  -3   1        0.03       -0.16      1.71 o 
  -4  -3   1        3.01        3.66      2.25 o 
  -3  -3   1      381.68      401.63     14.95 o 
  -2  -3   1      563.10      565.98     14.83 o 
  -1  -3   1      248.49      229.94      6.50 o 
   0  -3   1      179.80      191.01      5.54 o 
   1  -3   1       94.05       94.51      5.70 o 
   2  -3   1       42.39       41.57      4.55 o 
   3  -3   1      158.62      156.87     14.27 o 
   4  -3   1       17.56       17.71      1.90 o 
   5  -3   1       44.42       44.74      5.13 o 
   6  -3   1       25.63       16.38      3.65 o 
  -6  -2   1        1.24        1.01      2.17 o 
  -5  -2   1       15.32       16.11      2.50 o 
  -4  -2   1       22.28       20.57      2.32 o 
  -3  -2   1      713.20      747.03     16.59 o 
  -2  -2   1       42.40       54.10      1.94 o 
  -1  -2   1      458.69      435.80     11.14 o 
   0  -2   1      494.63      528.22     14.45 o 
   1  -2   1       62.88       66.22      2.19 o 
   2  -2   1        0.32        0.10      0.50 o 
   4  -2   1      175.73      180.52      6.32 o 
   5  -2   1      184.16      183.34      9.91 o 
   6  -2   1       43.35       54.90      5.82 o 
  -7  -1   1        9.41        7.29      3.49 o 
  -6  -1   1        3.82        4.19      2.71 o 
  -5  -1   1        5.84        7.78      1.89 o 
  -4  -1   1      186.19      180.53      5.46 o 
  -3  -1   1        6.43        5.57      0.88 o 
  -2  -1   1      418.38      371.49      8.50 o 
  -1  -1   1      170.57      160.02      4.50 o 
   0  -1   1     1073.60     1021.87     35.15 o 
   1  -1   1      646.63      589.57     21.15 o 
   2  -1   1      152.33      153.09      6.36 o 
   3  -1   1       46.48       38.72      2.95 o 
   4  -1   1       78.47       74.00      5.06 o 
   5  -1   1        3.28        3.87      2.79 o 
   7  -1   1        5.28        8.69      3.80 o 
  -6   0   1        7.90        8.92      3.41 o 
  -5   0   1        0.59       -0.28      1.09 o 
  -4   0   1        2.51        2.68      1.08 o 
  -3   0   1       16.35       22.13      1.88 o 
  -2   0   1      181.95      158.85      5.01 o 
  -1   0   1       38.35       35.49      1.46 o 
   1   0   1      764.82      726.11     38.92 o 
   2   0   1      184.15      184.04      7.71 o 
   3   0   1        4.34        3.65      1.32 o 
   4   0   1      159.41      157.72      8.43 o 
   5   0   1      257.70      265.43      9.78 o 
   6   0   1       35.50       43.40      6.06 o 
  -6   1   1       27.55       38.88      5.43 o 
  -5   1   1       90.58      100.04      5.29 o 
  -4   1   1      210.38      205.67      7.19 o 
  -3   1   1      336.31      331.89      9.72 o 
  -2   1   1       42.30       46.79      2.17 o 
  -1   1   1      650.09      572.42     15.90 o 
   0   1   1       27.27       31.90      1.56 o 
   1   1   1      564.63      584.46     17.10 o 
   2   1   1       50.32       48.79      2.55 o 
   3   1   1       55.97       54.48      2.36 o 
   4   1   1      226.55      192.18      7.39 o 
   5   1   1      154.37      155.37      6.90 o 
   6   1   1        0.01        1.42      1.67 o 
  -5   2   1       23.72       28.87      4.19 o 
  -4   2   1       19.48       20.18      3.10 o 
  -3   2   1      147.00      128.06      7.11 o 
  -2   2   1      288.67      305.36      8.58 o 
  -1   2   1     4436.56     4454.25    105.82 o 
   0   2   1     2790.00     2845.13     67.74 o 
   1   2   1    11034.36    12019.30   1444.36 o 
   2   2   1        4.86        5.97      1.59 o 
   3   2   1      152.90      136.02      6.64 o 
   4   2   1        0.01        0.29      1.02 o 
   5   2   1        1.36        1.70      1.74 o 
   6   2   1       11.13       13.50      3.88 o 
  -5   3   1       29.18       27.30      3.73 o 
  -4   3   1        0.08        0.13      0.79 o 
  -3   3   1      612.74      635.62     17.09 o 
  -2   3   1        0.63        0.55      0.53 o 
  -1   3   1      469.14      459.44     12.03 o 
   0   3   1      552.25      573.90     25.44 o 
   1   3   1       10.36       10.34      1.01 o 
   2   3   1      590.81      610.25     17.27 o 
   3   3   1      116.65      124.77      5.31 o 
   4   3   1        9.27        9.87      2.03 o 
   5   3   1        2.85       -0.02      1.53 o 
   6   3   1       17.78        9.23      3.49 o 
  -7   4   1       34.77       43.93      6.13 o 
  -5   4   1        0.83        1.01      1.78 o 
  -4   4   1       15.21       14.67      2.95 o 
  -3   4   1       29.31       29.85      2.21 o 
  -2   4   1        6.44        5.29      1.00 o 
  -1   4   1       63.22       58.00      3.35 o 
   0   4   1        4.65        4.34      1.28 o 
   1   4   1      302.19      329.03      9.35 o 
   2   4   1      301.37      272.83     12.43 o 
   3   4   1       97.98       97.55      6.70 o 
   4   4   1       65.20       68.80      4.31 o 
   5   4   1        0.47       -1.73      1.55 o 
   6   4   1        2.18        2.40      3.10 o 
  -6   5   1       28.90       38.57      5.51 o 
  -4   5   1      394.87      404.43     16.28 o 
  -3   5   1        0.42        1.40      1.09 o 
  -2   5   1      341.51      376.35     14.50 o 
  -1   5   1       12.03       11.85      1.39 o 
   0   5   1       29.09       29.04      1.86 o 
   1   5   1      127.08      145.48      8.23 o 
   2   5   1      170.82      195.34     10.31 o 
   3   5   1      306.47      321.82     15.37 o 
   4   5   1       25.95       20.10      4.11 o 
   5   5   1        0.08        3.64      2.87 o 
  -6   6   1        0.14        1.55      2.25 o 
  -5   6   1       10.82       10.24      3.34 o 
  -4   6   1       17.09       16.94      2.25 o 
  -3   6   1      224.85      229.12      9.27 o 
  -2   6   1       29.07       31.53      2.30 o 
  -1   6   1       27.37       30.34      5.43 o 
   0   6   1       10.22       11.93      1.55 o 
   1   6   1        3.24        3.80      2.02 o 
   2   6   1        0.40        0.23      1.63 o 
   3   6   1       13.30       10.86      3.34 o 
   4   6   1       12.51       10.71      3.72 o 
   5   6   1        0.02        0.70      3.02 o 
  -6   7   1        2.00        4.27      3.18 o 
  -5   7   1        0.74        3.41      2.56 o 
  -4   7   1       73.23       66.22      6.37 o 
  -3   7   1       87.51       80.43      7.00 o 
  -2   7   1       68.24       64.85      3.49 o 
  -1   7   1        5.40        5.47      1.37 o 
   0   7   1        0.99        1.53      1.06 o 
   1   7   1        6.37        5.12      2.25 o 
   2   7   1        9.81       10.63      3.26 o 
   3   7   1        0.35        0.08      2.09 o 
   4   7   1       43.53       40.53      6.29 o 
  -5   8   1        1.08        1.71      2.40 o 
  -4   8   1       27.94       17.00      4.04 o 
  -3   8   1       43.43       45.31      5.16 o 
  -2   8   1      209.19      197.80      7.30 o 
  -1   8   1        3.42        1.87      1.23 o 
   0   8   1       17.27       17.30      3.49 o 
   1   8   1        0.10       -0.47      1.94 o 
   2   8   1        0.87       -0.54      1.86 o 
   3   8   1        6.66        3.02      2.87 o 
  -4   9   1        0.30        6.44      3.10 o 
  -3   9   1       11.53       13.42      3.80 o 
  -2   9   1        1.81        1.34      1.42 o 
  -1   9   1       50.55       42.41      4.89 o 
   0   9   1        4.65        6.44      2.79 o 
   1   9   1        0.01       -1.24      1.94 o 
   2   9   1        9.43       10.32      3.57 o 
  -3  10   1       10.46        7.91      3.49 o 
  -2  10   1       46.76       47.24      4.23 o 
  -1  10   1       94.79       97.81      7.46 o 
   0  10   1        0.01       -0.16      2.25 o 
   1  10   1        0.59        1.63      2.71 o 
  -1 -10   2        8.35       18.15      4.96 o 
   0 -10   2       14.45       14.66      4.19 o 
   2 -10   2       16.57       14.59      3.57 o 
   3 -10   2        7.17        9.93      3.57 o 
  -3  -9   2        1.15       -1.32      2.71 o 
  -2  -9   2      103.90      121.56      9.72 o 
  -1  -9   2       44.05       54.59      6.91 o 
   0  -9   2        3.40        3.10      2.95 o 
   1  -9   2        0.00        1.23      1.63 o 
   2  -9   2       31.49       33.45      4.81 o 
   3  -9   2        1.00       -0.85      2.25 o 
   4  -9   2        1.25        7.37      3.49 o 
  -4  -8   2       15.01       15.83      5.04 o 
  -3  -8   2        2.68        1.55      2.71 o 
  -2  -8   2       28.83       25.77      4.97 o 
  -1  -8   2      101.67      114.37      8.32 o 
   0  -8   2        0.38       -0.63      1.12 o 
   1  -8   2        5.43        2.35      1.40 o 
   2  -8   2      120.07      112.03      7.86 o 
   3  -8   2       57.04       47.08      5.83 o 
   4  -8   2        1.76        2.79      2.64 o 
   5  -8   2        0.06        3.26      2.87 o 
  -4  -7   2        2.39        2.09      2.71 o 
  -3  -7   2        1.55       -1.32      1.63 o 
  -2  -7   2        1.58        1.16      2.25 o 
  -1  -7   2       12.54       12.49      3.18 o 
   0  -7   2       42.74       39.64      4.74 o 
   1  -7   2       70.45       69.42      3.71 o 
   2  -7   2       35.32       34.54      4.31 o 
   3  -7   2      678.27      667.99     28.16 o 
   4  -7   2        4.35        4.50      2.71 o 
   5  -7   2        0.60        1.01      2.25 o 
  -5  -6   2       16.76       18.00      4.73 o 
  -4  -6   2        3.66        5.58      3.02 o 
  -3  -6   2       25.08       26.16      4.58 o 
  -2  -6   2        9.61       12.18      3.18 o 
  -1  -6   2       55.68       71.97      4.35 o 
   0  -6   2       45.11       47.73      2.76 o 
   1  -6   2      241.33      261.01      8.27 o 
   2  -6   2       23.82       19.93      2.21 o 
   3  -6   2      177.45      182.42     10.54 o 
   4  -6   2        6.26        5.58      2.95 o 
   5  -6   2        7.12        6.28      3.10 o 
   6  -6   2        0.84        1.09      2.64 o 
  -4  -5   2       65.08       68.46      6.37 o 
  -3  -5   2       96.21      106.54      7.55 o 
  -2  -5   2        2.33        4.11      1.86 o 
  -1  -5   2       18.04       15.29      1.58 o 
   0  -5   2       53.75       54.38      3.42 o 
   1  -5   2       25.71       30.30      2.41 o 
   2  -5   2       29.85       27.98      1.94 o 
   3  -5   2        1.51        0.23      1.63 o 
   4  -5   2      512.38      485.94     21.56 o 
   5  -5   2       19.48       16.37      3.88 o 
   6  -5   2        9.33        7.45      3.18 o 
  -6  -4   2        6.74        1.16      2.48 o 
  -5  -4   2       35.06       34.55      5.36 o 
  -4  -4   2        1.02        1.01      1.86 o 
  -3  -4   2        2.66        3.88      2.02 o 
  -2  -4   2       61.76       67.19      2.99 o 
  -1  -4   2       63.56       63.45      2.75 o 
   0  -4   2      686.12      747.61     19.13 o 
   1  -4   2      254.65      294.76      8.38 o 
   2  -4   2       37.47       46.80      2.20 o 
   3  -4   2      137.18      124.38      4.40 o 
   4  -4   2      186.48      194.24     10.70 o 
   5  -4   2      183.85      189.50     11.00 o 
   6  -4   2       16.58       13.65      3.65 o 
  -6  -3   2        0.44        1.47      2.56 o 
  -5  -3   2       27.11       21.03      4.19 o 
  -4  -3   2        3.31        3.64      1.37 o 
  -3  -3   2      124.79      119.37      5.15 o 
  -2  -3   2        9.98        6.76      1.00 o 
  -1  -3   2       72.77       67.57      2.65 o 
   0  -3   2       73.14       64.70      2.48 o 
   1  -3   2        4.46        5.04      0.89 o 
   2  -3   2       43.35       41.52      1.84 o 
   3  -3   2      136.40      130.55      4.50 o 
   4  -3   2       38.65       44.35      4.74 o 
   5  -3   2      117.25      114.76      7.71 o 
   6  -3   2       15.08       15.59      3.72 o 
  -6  -2   2       23.83       28.95      5.28 o 
  -5  -2   2        0.79        3.26      2.33 o 
  -4  -2   2        0.11       -0.50      0.93 o 
  -3  -2   2        8.64        8.83      1.07 o 
  -2  -2   2      450.02      462.13     14.90 o 
  -1  -2   2     1691.25     1704.72     46.04 o 
   0  -2   2      427.86      431.88     10.98 o 
   1  -2   2      127.98      119.62      5.57 o 
   2  -2   2     2368.05     2353.65     56.48 o 
   3  -2   2      177.29      175.09      8.61 o 
   4  -2   2       36.00       39.84      2.61 o 
   5  -2   2        0.34        1.55      1.94 o 
  -7  -1   2       20.61       22.50      5.20 o 
  -6  -1   2        0.18       -1.32      1.86 o 
  -5  -1   2       15.09       13.27      3.34 o 
  -4  -1   2        8.82       10.37      1.37 o 
  -3  -1   2      473.90      513.85     11.90 o 
  -2  -1   2      403.23      358.72      8.27 o 
  -1  -1   2     1191.65     1137.80     29.45 o 
   0  -1   2     3497.49     3359.69    114.26 o 
   1  -1   2       27.63       23.42      1.71 o 
   2  -1   2       19.63       18.10      1.19 o 
   3  -1   2       99.33      103.17      4.33 o 
   4  -1   2      147.23      145.64      5.41 o 
   5  -1   2        9.12        6.83      2.40 o 
   6  -1   2       25.70       28.79      5.28 o 
   7  -1   2       19.22       21.26      5.35 o 
  -7   0   2        1.44        1.71      3.10 o 
  -6   0   2       11.30       12.88      3.88 o 
  -5   0   2       10.53       11.11      1.62 o 
  -4   0   2      325.05      345.97     10.76 o 
  -3   0   2      642.50      658.78     17.67 o 
  -2   0   2       64.18       58.47      2.56 o 
  -1   0   2     1295.70     1200.41     29.22 o 
   0   0   2      313.23      273.56      9.87 o 
   1   0   2      793.60      824.52     19.92 o 
   2   0   2        6.66        8.96      0.90 o 
   3   0   2       45.53       48.48      2.38 o 
   4   0   2      168.46      151.01      4.74 o 
   5   0   2       59.76       65.68      7.23 o 
   6   0   2       12.51       12.64      3.88 o 
  -6   1   2       56.69       58.67      4.40 o 
  -5   1   2       26.58       25.26      2.82 o 
  -4   1   2       10.73        9.17      1.67 o 
  -3   1   2     1132.08     1153.39     29.34 o 
  -2   1   2        1.99        0.96      0.60 o 
  -1   1   2      168.86      168.33      7.24 o 
   0   1   2      864.32      833.03     20.19 o 
   2   1   2        8.24        7.93      0.72 o 
   3   1   2       24.02       24.81      2.26 o 
   4   1   2       61.08       67.45      4.08 o 
   5   1   2       32.26       29.53      3.20 o 
   6   1   2       20.78       15.60      4.27 o 
  -6   2   2        2.41        2.48      2.48 o 
  -5   2   2       30.53       39.83      4.81 o 
  -4   2   2       41.44       43.89      4.35 o 
  -3   2   2      456.69      463.13     30.44 o 
  -2   2   2      263.65      222.91      7.55 o 
  -1   2   2     5214.81     5632.40    133.74 o 
   0   2   2     6168.02     6536.43    516.94 o 
   1   2   2     1085.71     1130.63     29.44 o 
   2   2   2      119.43      116.84      4.49 o 
   3   2   2        7.72        7.73      1.55 o 
   4   2   2       30.14       24.72      2.68 o 
   5   2   2       14.93       18.94      2.95 o 
   6   2   2       10.09       10.37      2.75 o 
  -6   3   2        4.13       10.00      3.41 o 
  -5   3   2      269.37      269.79      9.50 o 
  -4   3   2        8.95       10.23      1.75 o 
  -3   3   2      112.69       98.31      4.15 o 
  -2   3   2      719.81      781.88     20.19 o 
  -1   3   2       80.50       77.34      2.95 o 
   0   3   2       10.29       12.99      1.20 o 
   1   3   2        0.02        1.55      1.01 o 
   2   3   2     1493.32     1642.39     43.20 o 
   3   3   2        7.01        8.07      1.67 o 
   4   3   2       16.03       13.51      2.35 o 
   5   3   2        0.44       -0.75      1.56 o 
   6   3   2        5.65        5.16      2.60 o 
  -6   4   2       44.22       38.05      5.75 o 
  -5   4   2       39.59       37.65      3.39 o 
  -4   4   2       44.87       40.79      2.91 o 
  -3   4   2        7.68        8.62      1.42 o 
  -2   4   2     1464.61     1495.38     37.19 o 
  -1   4   2       70.16       51.73      2.45 o 
   0   4   2       34.14       31.32      2.56 o 
   1   4   2       11.24       13.44      1.07 o 
   3   4   2      202.80      209.11     10.87 o 
   4   4   2       22.33       23.15      2.99 o 
   5   4   2        5.29        1.87      2.56 o 
   6   4   2        0.14        3.26      3.33 o 
  -5   5   2       96.36       92.93      4.95 o 
  -4   5   2       10.43       10.34      2.79 o 
  -3   5   2        8.89        7.92      1.51 o 
  -2   5   2      362.70      365.18     10.69 o 
  -1   5   2      138.31      146.02      6.87 o 
   0   5   2       81.64       81.51      3.29 o 
   1   5   2       70.06       89.16      5.68 o 
   2   5   2        0.30       -0.47      1.24 o 
   3   5   2       13.29       18.00      3.57 o 
   4   5   2        6.25       13.73      3.80 o 
   5   5   2       10.13        6.67      3.49 o 
  -6   6   2        0.73        3.49      2.71 o 
  -4   6   2       19.26       28.94      3.72 o 
  -3   6   2      160.42      155.25      7.88 o 
  -2   6   2       16.25       15.44      2.33 o 
  -1   6   2       14.08       10.87      2.02 o 
   0   6   2       14.24       13.89      1.51 o 
   1   6   2       47.88       60.45      4.89 o 
   2   6   2       16.36       13.89      3.18 o 
   3   6   2       79.87       75.89      6.61 o 
   4   6   2        2.96        3.02      2.71 o 
   5   6   2        9.46        3.88      3.57 o 
  -6   7   2        4.48        3.57      2.95 o 
  -5   7   2        4.41        7.76      3.26 o 
  -4   7   2        0.01       -0.04      1.26 o 
  -3   7   2        0.11        0.01      1.21 o 
  -2   7   2        3.94        3.61      1.31 o 
  -1   7   2       48.06       47.89      3.38 o 
   0   7   2       58.22       60.62      4.66 o 
   1   7   2        0.00       -0.08      1.55 o 
   2   7   2        0.00       -2.33      1.63 o 
   3   7   2        5.21        3.88      2.79 o 
   4   7   2       58.42       51.58      7.07 o 
  -5   8   2        9.94        7.37      3.03 o 
  -4   8   2       88.69       78.92      7.31 o 
  -3   8   2        8.53        5.70      1.94 o 
  -2   8   2        7.32        5.20      1.59 o 
  -1   8   2        9.66       10.19      1.78 o 
   0   8   2       31.04       31.83      4.11 o 
   1   8   2        0.25       -1.55      1.63 o 
   2   8   2        0.31        1.40      2.25 o 
   3   8   2        0.19        0.78      2.33 o 
  -4   9   2        0.85        5.20      2.95 o 
  -3   9   2        1.54        0.47      1.41 o 
  -2   9   2        0.79        1.29      1.41 o 
  -1   9   2        0.60        0.00      1.71 o 
   0   9   2        0.36       -1.32      1.71 o 
   1   9   2        0.61        1.94      2.33 o 
   2   9   2        2.19       -0.39      2.33 o 
  -3  10   2        2.92        2.64      2.71 o 
  -2  10   2        2.09        3.33      2.48 o 
  -1  10   2       94.71       88.09      6.92 o 
   0  10   2        1.86        0.47      2.25 o 
   1  10   2        4.71        4.65      3.02 o 
  -1 -10   3       33.78       34.85      6.21 o 
   2 -10   3        9.66       10.01      3.49 o 
   3 -10   3        1.45        3.96      2.95 o 
  -2  -9   3        2.87        6.28      3.80 o 
  -1  -9   3      102.99      112.24      8.94 o 
   0  -9   3       58.84       53.84      6.29 o 
   1  -9   3       35.39       35.87      4.74 o 
   2  -9   3       45.87       48.14      5.67 o 
   3  -9   3        1.79        2.71      2.64 o 
   4  -9   3        0.04        2.56      2.95 o 
  -3  -8   3        2.49        7.83      3.57 o 
  -2  -8   3       14.68       16.91      4.50 o 
  -1  -8   3        2.79        8.53      3.33 o 
   0  -8   3        9.59       12.53      2.09 o 
   1  -8   3       75.23       75.96      6.41 o 
   2  -8   3        3.10        3.26      2.48 o 
   3  -8   3      246.33      230.96     13.13 o 
   4  -8   3        0.57       -1.01      2.17 o 
   5  -8   3       11.51       24.59      5.27 o 
  -4  -7   3        4.42        2.79      2.95 o 
  -3  -7   3       51.83       48.47      6.29 o 
  -2  -7   3       47.92       57.24      6.60 o 
  -1  -7   3       76.81       75.16      4.00 o 
   0  -7   3        0.04       -0.31      0.93 o 
   1  -7   3       27.44       35.05      2.93 o 
   2  -7   3        3.70        4.03      2.33 o 
   3  -7   3        0.53        2.48      2.33 o 
   4  -7   3        1.88        3.41      2.79 o 
   5  -7   3        2.30        5.51      3.02 o 
  -5  -6   3        0.84       -0.08      2.17 o 
  -4  -6   3        5.12        6.36      2.95 o 
  -3  -6   3       70.91       74.78      6.53 o 
  -2  -6   3        0.38        0.08      1.71 o 
  -1  -6   3        0.38        2.12      1.09 o 
   0  -6   3      338.31      366.75     10.93 o 
   1  -6   3        1.30        1.51      1.09 o 
   2  -6   3       16.91       22.27      3.49 o 
   3  -6   3        1.27        2.09      2.17 o 
   4  -6   3      318.48      293.61     15.28 o 
   5  -6   3       12.33       16.68      4.27 o 
   6  -6   3        7.71       16.52      4.42 o 
  -5  -5   3        7.54        5.12      2.79 o 
  -4  -5   3        0.24        0.62      1.86 o 
  -3  -5   3        7.44        7.45      2.56 o 
  -2  -5   3        2.28        1.80      0.92 o 
  -1  -5   3        2.27        1.72      0.85 o 
   0  -5   3      123.39      129.05      4.77 o 
   1  -5   3      239.51      277.40      8.37 o 
   2  -5   3        2.68        6.39      1.15 o 
   3  -5   3        0.00       -0.54      1.24 o 
   4  -5   3      165.15      171.36     10.30 o 
   5  -5   3        0.84        0.85      2.25 o 
   6  -5   3        5.66        7.91      3.41 o 
  -6  -4   3       32.91       14.44      4.19 o 
  -5  -4   3       46.49       43.33      5.82 o 
  -4  -4   3        0.03        0.85      1.63 o 
  -3  -4   3      158.75      140.48      8.51 o 
  -2  -4   3        1.59        0.51      0.70 o 
  -1  -4   3       18.45       16.70      2.25 o 
   0  -4   3        3.56        4.27      0.87 o 
   1  -4   3       34.07       43.30      2.15 o 
   2  -4   3       47.47       49.75      2.41 o 
   3  -4   3      167.03      176.61      9.61 o 
   4  -4   3       66.41       71.60      5.91 o 
   5  -4   3       14.32       13.97      3.65 o 
   6  -4   3        7.14        4.96      2.95 o 
  -6  -3   3        2.64        1.63      2.64 o 
  -4  -3   3        4.41        2.71      1.78 o 
  -3  -3   3      121.07      110.78      5.03 o 
  -2  -3   3        5.64        6.95      1.10 o 
  -1  -3   3      322.43      351.02      9.65 o 
   0  -3   3       20.99       24.74      2.41 o 
   1  -3   3      304.34      360.07     13.06 o 
   2  -3   3       53.99       65.66      4.08 o 
   3  -3   3       68.76       71.00      2.76 o 
   4  -3   3       29.18       36.33      4.35 o 
   5  -3   3       96.08      111.25      7.70 o 
   6  -3   3        0.00       -2.79      1.86 o 
  -6  -2   3        0.04        3.10      2.79 o 
  -5  -2   3       17.36       19.48      4.03 o 
  -4  -2   3       46.38       49.25      3.12 o 
  -3  -2   3       35.07       33.40      2.29 o 
  -2  -2   3       34.46       33.39      1.96 o 
  -1  -2   3        2.20        2.15      0.60 o 
   0  -2   3      150.37      139.57      4.14 o 
   1  -2   3     1000.80     1053.08     37.38 o 
   2  -2   3      193.21      212.07      9.42 o 
   3  -2   3      287.87      335.36     14.24 o 
   4  -2   3        0.16       -1.01      1.16 o 
   5  -2   3       91.16       97.94      6.77 o 
  -7  -1   3        2.16        1.55      2.87 o 
  -6  -1   3        0.51        0.78      2.56 o 
  -5  -1   3        6.61        7.29      2.79 o 
  -4  -1   3       61.54       76.05      3.13 o 
  -3  -1   3      238.99      260.92      6.76 o 
  -2  -1   3     3005.74     3073.76     62.93 o 
  -1  -1   3      330.31      299.03      8.12 o 
   0  -1   3      199.30      158.53      4.60 o 
   1  -1   3      138.59      134.39      5.82 o 
   2  -1   3       21.58       23.36      1.26 o 
   3  -1   3      163.67      180.00      7.90 o 
   4  -1   3       61.80       62.70      4.47 o 
   6  -1   3       72.31       68.47      7.31 o 
  -7   0   3        0.40        3.10      3.26 o 
  -6   0   3       22.38       32.51      5.35 o 
  -5   0   3       43.86       44.11     12.39 o 
  -4   0   3      116.78      111.73      4.98 o 
  -3   0   3        0.27        1.43      0.85 o 
  -2   0   3      206.65      204.55      6.35 o 
  -1   0   3      295.94      257.29      7.10 o 
   0   0   3      155.48      137.70      4.10 o 
   1   0   3      384.43      401.16     14.61 o 
   2   0   3      522.07      528.10     20.96 o 
   3   0   3       14.20       14.54      2.26 o 
   4   0   3        5.10        5.72      1.11 o 
   5   0   3      108.14      106.32      8.72 o 
   6   0   3        3.63        2.02      2.79 o 
  -7   1   3       22.90       31.12      6.05 o 
  -6   1   3       25.77       29.80      6.56 o 
  -5   1   3       63.32       79.40      4.55 o 
  -4   1   3       68.10       63.31      3.60 o 
  -3   1   3       21.57       20.00      2.25 o 
  -2   1   3      142.61      135.19      6.82 o 
  -1   1   3     2787.96     2751.56     66.00 o 
   0   1   3      519.99      443.96      9.60 o 
   1   1   3     2663.75     2727.61    123.79 o 
   2   1   3       53.76       50.75      2.18 o 
   3   1   3      172.88      170.19      7.10 o 
   4   1   3       34.21       29.20      2.82 o 
   5   1   3        2.10        3.35      1.59 o 
   6   1   3        9.64        7.37      4.03 o 
  -6   2   3       42.55       31.60      4.89 o 
  -5   2   3      111.18      102.92      7.63 o 
  -4   2   3      175.04      174.53      9.77 o 
  -3   2   3        0.28        0.17      0.74 o 
  -2   2   3      444.59      478.25     15.42 o 
  -1   2   3        1.68        1.19      0.57 o 
   0   2   3       32.63       26.51      1.37 o 
   1   2   3       37.19       35.20      2.61 o 
   2   2   3        0.01       21.71      2.56 o 
   3   2   3      273.99      257.78      8.80 o 
   4   2   3      175.09      164.75      6.86 o 
   5   2   3       80.59       84.53     10.53 o 
   6   2   3        8.45        7.21      4.03 o 
  -7   3   3        1.61       -0.16      2.48 o 
  -6   3   3        1.86        1.65      1.64 o 
  -5   3   3       15.79       11.83      2.16 o 
  -4   3   3       47.92       44.32      5.56 o 
  -3   3   3       10.12        8.99      1.43 o 
  -2   3   3      814.51      832.63     23.00 o 
  -1   3   3      700.77      686.83     21.25 o 
   0   3   3      525.40      504.14     13.05 o 
   1   3   3      124.59      126.29      6.17 o 
   2   3   3     2177.03     2331.21     60.56 o 
   3   3   3      111.70      111.38      5.09 o 
   4   3   3      167.17      157.59     10.34 o 
   5   3   3        6.34        4.79      2.06 o 
   6   3   3        2.07       -0.16      3.49 o 
  -6   4   3        5.65        5.30      2.16 o 
  -5   4   3      141.09      127.06      8.61 o 
  -4   4   3        0.84        1.42      1.16 o 
  -3   4   3      150.78      158.15      5.97 o 
  -2   4   3        0.03        1.77      1.16 o 
  -1   4   3      810.04      751.05     19.42 o 
   0   4   3        0.46        0.40      0.60 o 
   1   4   3       29.32       26.95      1.98 o 
   2   4   3       37.19       46.92      4.04 o 
   3   4   3       31.80       40.21      3.37 o 
   4   4   3        6.33        7.53      2.14 o 
   5   4   3        3.48        0.74      1.92 o 
  -6   5   3       48.30       50.55      6.91 o 
  -5   5   3       22.77       28.16      8.34 o 
  -4   5   3        3.16        6.11      1.68 o 
  -3   5   3        0.04       -0.37      0.82 o 
  -2   5   3       37.61       35.45      5.52 o 
  -1   5   3        0.22        1.81      0.89 o 
   0   5   3        0.44        0.39      0.93 o 
   1   5   3       23.99       22.44      3.03 o 
   2   5   3       60.21       63.51      5.13 o 
   3   5   3      185.25      205.52     11.32 o 
   4   5   3        1.13        1.09      2.33 o 
   5   5   3        0.14       -1.55      2.33 o 
  -5   6   3        2.38        4.53      1.92 o 
  -4   6   3       28.43       30.74      3.11 o 
  -3   6   3       58.20       62.48      3.62 o 
  -2   6   3       41.71       37.97      2.68 o 
  -1   6   3      375.08      371.26     15.04 o 
   0   6   3       49.21       42.40      2.43 o 
   1   6   3       49.71       46.23      4.20 o 
   2   6   3       41.81       35.10      4.50 o 
   3   6   3        1.62        0.62      1.63 o 
   4   6   3       40.59       32.84      5.43 o 
   5   6   3        5.95        9.46      4.19 o 
  -6   7   3        1.91        2.64      2.71 o 
  -4   7   3       35.45       33.07      4.11 o 
  -3   7   3        7.64        7.45      2.25 o 
  -2   7   3        1.13        1.86      1.20 o 
  -1   7   3       22.83       22.07      2.56 o 
   0   7   3       42.74       40.85      3.88 o 
   1   7   3       49.12       50.73      4.82 o 
   2   7   3        7.43        7.60      2.79 o 
   3   7   3        0.19        1.86      2.17 o 
   4   7   3        0.86        6.13      3.41 o 
  -5   8   3        0.88        3.10      2.56 o 
  -4   8   3        0.07       -1.22      1.28 o 
  -3   8   3       50.95       44.21      3.58 o 
  -2   8   3       24.85       29.18      2.86 o 
  -1   8   3       20.34       19.26      2.33 o 
   0   8   3        0.35       -0.31      1.55 o 
   1   8   3        9.52        9.46      2.87 o 
   2   8   3        0.25       -1.01      2.02 o 
   3   8   3        1.08        2.48      2.64 o 
  -4   9   3        0.00        4.50      2.71 o 
  -3   9   3        0.09        0.47      1.52 o 
  -2   9   3       10.84        6.48      1.76 o 
  -1   9   3        1.35        1.63      1.86 o 
   0   9   3        0.25        2.87      2.40 o 
   1   9   3       21.49       20.72      4.03 o 
   2   9   3        2.47        2.71      2.56 o 
  -3  10   3       10.75       14.04      2.62 o 
  -2  10   3       14.14        9.85      3.18 o 
  -1  10   3        0.13        0.62      2.09 o 
   0  10   3        3.92        2.48      2.48 o 
   1  10   3        3.57        2.71      2.64 o 
  -1 -10   4        4.65        5.74      3.88 o 
   1 -10   4        0.05        1.01      2.40 o 
   2 -10   4        1.20        2.87      2.64 o 
  -2  -9   4       15.28       16.29      4.50 o 
  -1  -9   4        0.15       -0.39      2.95 o 
   0  -9   4        0.56        2.56      2.79 o 
   1  -9   4       14.99       11.64      3.10 o 
   2  -9   4        0.01       -0.23      2.09 o 
   3  -9   4       62.33       69.06      6.76 o 
   4  -9   4       19.96       12.65      4.11 o 
  -3  -8   4        0.39        0.85      2.48 o 
  -2  -8   4       55.68       38.61      5.83 o 
  -1  -8   4      116.04      117.68      8.64 o 
   0  -8   4        5.19        4.00      2.99 o 
   1  -8   4      121.14      142.24      8.80 o 
   2  -8   4        1.83        1.01      2.17 o 
   3  -8   4        1.05        4.65      2.87 o 
   4  -8   4       31.64       45.17      6.29 o 
   5  -8   4       25.26       33.06      5.90 o 
  -4  -7   4        0.04       -0.54      2.25 o 
  -3  -7   4        2.50        0.54      2.64 o 
  -2  -7   4      138.12      150.50      9.89 o 
  -1  -7   4      124.16      130.37      5.53 o 
   0  -7   4       14.91       18.52      2.33 o 
   1  -7   4        1.92        4.42      2.02 o 
   2  -7   4       66.20       72.99      6.06 o 
   3  -7   4       13.94        8.38      3.03 o 
   4  -7   4       11.66       15.20      4.19 o 
   5  -7   4        0.38       -0.16      2.25 o 
  -5  -6   4        0.02       -0.31      2.09 o 
  -4  -6   4       17.57       19.32      4.42 o 
  -3  -6   4        0.82        0.00      2.09 o 
  -2  -6   4      151.62      162.03      9.75 o 
  -1  -6   4        2.09        0.52      1.55 o 
   0  -6   4       16.20       18.58      1.99 o 
   1  -6   4      185.63      206.67      9.77 o 
   2  -6   4       18.72       14.59      3.03 o 
   3  -6   4        2.26        0.54      2.09 o 
   4  -6   4      348.36      348.16     17.33 o 
   5  -6   4        3.30        4.73      2.87 o 
   6  -6   4        1.48        1.86      2.71 o 
  -5  -5   4        2.57        4.73      3.02 o 
  -4  -5   4        5.57        3.41      2.48 o 
  -3  -5   4      113.51       96.55      7.16 o 
  -2  -5   4       68.89       62.69      3.25 o 
  -1  -5   4        1.63        3.94      1.06 o 
   0  -5   4      988.05     1083.76     27.60 o 
   1  -5   4      352.44      374.99     13.12 o 
   2  -5   4      181.78      190.15     10.00 o 
   3  -5   4       31.33       36.03      4.50 o 
   4  -5   4        1.31        0.78      2.09 o 
   5  -5   4        1.03        3.33      2.87 o 
   6  -5   4        4.91        7.60      3.26 o 
  -6  -4   4        0.38       -1.09      1.94 o 
  -5  -4   4        2.50       -0.39      1.86 o 
  -4  -4   4       21.84       16.84      3.65 o 
  -3  -4   4       17.13       20.10      3.69 o 
  -2  -4   4       98.04      101.75      4.17 o 
  -1  -4   4        9.16        7.21      1.12 o 
   0  -4   4        0.17        0.55      0.85 o 
   1  -4   4      247.85      282.21      8.09 o 
   2  -4   4      101.71      111.44      6.70 o 
   3  -4   4       46.44       54.31      4.82 o 
   4  -4   4        3.94        1.32      2.09 o 
   5  -4   4      245.21      243.20     13.13 o 
   6  -4   4        0.75        0.08      2.17 o 
  -6  -3   4        2.34        4.34      2.95 o 
  -5  -3   4       19.01       14.59      3.96 o 
  -4  -3   4      135.94      135.91      8.73 o 
  -3  -3   4        1.66        4.38      2.25 o 
  -2  -3   4      153.71      140.73      5.06 o 
  -1  -3   4       59.26       57.81      2.64 o 
   0  -3   4      114.17      124.41      4.77 o 
   1  -3   4     2304.05     2426.97     58.27 o 
   2  -3   4      156.14      190.58      9.15 o 
   3  -3   4       22.63       23.13      3.11 o 
   4  -3   4        0.06       -1.16      1.47 o 
   5  -3   4       16.25       21.96      3.96 o 
  -6  -2   4        9.85       14.43      4.19 o 
  -5  -2   4       16.88       15.67      3.72 o 
  -4  -2   4       37.64       41.55      3.06 o 
  -3  -2   4        6.63        6.77      1.34 o 
  -2  -2   4        0.89        1.23      1.67 o 
  -1  -2   4       27.88       33.72      1.84 o 
   0  -2   4      174.55      148.89      4.49 o 
   1  -2   4       85.51       89.50      4.68 o 
   2  -2   4       94.59      122.28      6.32 o 
   3  -2   4       21.03       22.51      2.87 o 
   4  -2   4       25.69       25.23      3.34 o 
   5  -2   4        1.95        7.60      2.64 o 
  -6  -1   4        3.45        4.73      3.18 o 
  -5  -1   4       24.14       22.76      2.75 o 
  -4  -1   4       73.30       78.26      4.13 o 
  -3  -1   4       81.27       83.18      2.93 o 
  -2  -1   4      338.67      312.62      9.10 o 
  -1  -1   4       27.80       20.72      1.37 o 
   0  -1   4      644.43      631.79     15.76 o 
   1  -1   4       58.77       56.65      3.19 o 
   2  -1   4       28.24       23.48      1.25 o 
   3  -1   4      534.17      615.15     16.01 o 
   4  -1   4        6.18        8.14      2.02 o 
   6  -1   4       17.13       16.06      4.42 o 
  -7   0   4       42.00       44.72      6.83 o 
  -6   0   4       23.11       29.95      5.28 o 
  -5   0   4        6.09        4.04      1.64 o 
  -4   0   4       72.65       76.98      4.10 o 
  -3   0   4        0.71       -0.60      1.05 o 
  -2   0   4      179.29      178.31      5.83 o 
  -1   0   4       88.47       88.84      5.78 o 
   0   0   4      568.58      496.31     10.63 o 
   1   0   4     1299.42     1273.62     34.37 o 
   2   0   4      373.18      400.79     10.77 o 
   3   0   4        4.59        4.34      1.83 o 
   4   0   4        2.16       -0.07      1.12 o 
   5   0   4       22.84       23.20      4.89 o 
   6   0   4        3.48        7.52      3.72 o 
  -6   1   4       24.54       32.87      3.66 o 
  -5   1   4        1.48        1.70      1.36 o 
  -4   1   4        2.35        1.26      1.06 o 
  -3   1   4      756.30      828.83     22.02 o 
  -2   1   4       10.39        7.84      1.71 o 
  -1   1   4     2521.32     2434.10     72.91 o 
   0   1   4     1273.07     1211.64     25.10 o 
   1   1   4        6.91        6.70      0.67 o 
   2   1   4      157.01      157.70      4.13 o 
   3   1   4        0.74        0.69      0.64 o 
   4   1   4      272.24      265.53      9.39 o 
   5   1   4       88.33       85.94      8.09 o 
   6   1   4        5.95       11.09      4.03 o 
  -7   2   4        0.04        0.93      1.85 o 
  -6   2   4        0.06       -1.63      2.02 o 
  -5   2   4       25.66       23.52      4.27 o 
  -4   2   4       62.45       64.37      5.33 o 
  -3   2   4        0.27        0.45      0.74 o 
  -2   2   4     1113.54     1135.35     28.74 o 
  -1   2   4      152.12      147.95      4.81 o 
   0   2   4      133.27      129.06      4.01 o 
   1   2   4      582.55      542.92     12.58 o 
   2   2   4      183.77      213.73      6.04 o 
   3   2   4        0.07        0.37      0.93 o 
   4   2   4       78.79       77.61      6.11 o 
   5   2   4      106.37      116.10      7.66 o 
   6   2   4        2.28       -0.93      3.02 o 
  -7   3   4        3.08        2.25      2.87 o 
  -6   3   4       25.71       24.71      3.96 o 
  -5   3   4       69.88       63.69      4.10 o 
  -4   3   4      144.75      139.22      5.88 o 
  -3   3   4      211.15      201.44      7.06 o 
  -2   3   4      472.33      489.66     13.62 o 
  -1   3   4      942.58      925.96     23.46 o 
   0   3   4        6.19        7.54      0.98 o 
   1   3   4      261.20      279.08     14.05 o 
   2   3   4      409.61      429.65     12.98 o 
   3   3   4        1.06        0.50      1.19 o 
   4   3   4        0.09       -1.51      1.05 o 
   5   3   4        2.52        1.69      1.80 o 
   6   3   4        0.08        0.23      3.80 o 
  -6   4   4       36.33       44.48      8.50 o 
  -5   4   4      101.76       92.16      5.06 o 
  -4   4   4       56.71       49.40      3.47 o 
  -3   4   4        0.05        0.59      0.89 o 
  -2   4   4      237.04      235.47      7.63 o 
  -1   4   4     2573.09     2718.59     65.89 o 
   0   4   4      240.56      243.70      7.19 o 
   1   4   4        9.46        9.32      1.40 o 
   2   4   4      223.65      222.59     10.65 o 
   3   4   4        3.42        2.21      2.13 o 
   4   4   4        0.37       -0.66      1.60 o 
   5   4   4        0.06       -2.66      1.78 o 
  -6   5   4       10.11       17.19      3.09 o 
  -5   5   4       31.86       29.89      4.46 o 
  -4   5   4        3.27        1.34      1.23 o 
  -3   5   4        3.70        3.68      2.40 o 
  -2   5   4        1.64        0.73      1.55 o 
  -1   5   4       48.15       50.28      2.72 o 
   0   5   4        3.20        4.73      1.07 o 
   1   5   4        6.09        5.82      1.86 o 
   2   5   4        0.08        0.70      1.47 o 
   3   5   4       89.84       86.58      6.77 o 
   4   5   4        3.31        1.24      2.48 o 
   5   5   4        3.90        3.88      3.33 o 
  -6   6   4        3.29       10.24      4.27 o 
  -5   6   4       17.60       21.86      3.49 o 
  -4   6   4      248.94      221.18      8.49 o 
  -3   6   4       50.22       49.60      3.38 o 
  -2   6   4       30.38       27.88      2.55 o 
  -1   6   4      243.15      240.21      7.85 o 
   0   6   4       43.32       46.69      3.81 o 
   1   6   4       12.93       18.78      3.10 o 
   2   6   4        0.73        1.16      1.71 o 
   3   6   4       11.29       16.14      3.72 o 
   4   6   4       10.09        7.91      3.65 o 
  -5   7   4        3.63        4.19      2.64 o 
  -4   7   4       10.08        5.57      1.99 o 
  -3   7   4       70.20       52.54     10.03 o 
  -2   7   4        6.04        2.95      1.71 o 
  -1   7   4        0.61       -0.23      1.32 o 
   0   7   4        8.19        8.38      2.25 o 
   1   7   4        0.84        2.02      1.63 o 
   2   7   4        1.35        1.01      1.78 o 
   3   7   4        0.39       -0.54      1.86 o 
   4   7   4       11.16        3.10      3.26 o 
  -4   8   4        4.53        2.79      2.33 o 
  -3   8   4       27.19       35.00      4.42 o 
  -2   8   4        2.20        1.51      1.55 o 
  -1   8   4        3.77        0.00      1.40 o 
   0   8   4      113.93      106.70      7.08 o 
   1   8   4       24.86       19.32      3.57 o 
   2   8   4        0.81        0.70      2.02 o 
   3   8   4        0.09       -2.40      1.86 o 
  -4   9   4        0.04       -0.64      3.53 o 
  -3   9   4       15.93       23.16      3.01 o 
  -2   9   4       17.64       17.71      2.52 o 
  -1   9   4        5.32        5.58      2.33 o 
   0   9   4       12.94       11.33      3.10 o 
   1   9   4       28.42       16.61      3.73 o 
   2   9   4        0.00       -1.86      1.78 o 
  -2  10   4        1.68        0.39      2.02 o 
  -1  10   4        0.22        3.10      2.33 o 
   0  10   4        2.88        0.85      2.25 o 
   1 -10   5        5.32        4.73      3.02 o 
   2 -10   5        0.03       -1.63      2.48 o 
  -2  -9   5        9.05       14.82      4.96 o 
  -1  -9   5        2.69        4.03      3.18 o 
   0  -9   5        2.31        2.48      2.33 o 
   1  -9   5       10.37       10.01      3.18 o 
   2  -9   5        0.70        1.01      2.48 o 
   3  -9   5        1.12        4.73      3.02 o 
  -3  -8   5        1.27        2.48      2.79 o 
  -2  -8   5       63.80       64.17      7.61 o 
  -1  -8   5        4.37        5.82      3.18 o 
   0  -8   5       92.84       99.53      5.05 o 
   1  -8   5      150.36      146.41      9.04 o 
   2  -8   5       25.32       30.19      4.66 o 
   3  -8   5        0.38        0.85      2.33 o 
   4  -8   5        0.32        2.17      2.71 o 
  -4  -7   5        6.09        4.34      3.26 o 
  -3  -7   5       28.89       33.76      5.67 o 
  -2  -7   5       76.21       76.26      6.84 o 
  -1  -7   5      191.32      203.48      7.55 o 
   0  -7   5       14.01       15.98      2.17 o 
   1  -7   5        3.66        0.31      1.71 o 
   2  -7   5        3.93        1.71      2.33 o 
   3  -7   5       29.32       35.47      5.12 o 
   4  -7   5        9.86        4.42      3.10 o 
   5  -7   5        2.30        8.53      3.72 o 
  -5  -6   5        3.37        5.20      3.41 o 
  -4  -6   5       22.31       29.57      5.28 o 
  -3  -6   5        1.47       -0.08      1.86 o 
  -2  -6   5      129.39      133.44      7.40 o 
  -1  -6   5       35.13       27.40      3.96 o 
   0  -6   5       54.56       55.97      3.42 o 
   1  -6   5        4.50        4.34      2.02 o 
   2  -6   5       72.88       67.26      5.60 o 
   3  -6   5      176.28      176.24     10.53 o 
   4  -6   5       33.61       33.77      5.05 o 
   5  -6   5       17.21       24.05      4.89 o 
  -5  -5   5        0.00        0.00      2.09 o 
  -4  -5   5       48.25       45.67      5.98 o 
  -3  -5   5       67.45       71.28      6.14 o 
  -2  -5   5      329.06      319.46     10.02 o 
  -1  -5   5        9.57        8.69      1.47 o 
   0  -5   5        3.28        3.45      2.40 o 
   1  -5   5      134.97      151.22     11.31 o 
   2  -5   5        0.85        1.94      1.63 o 
   3  -5   5        0.01       -0.93      1.55 o 
   4  -5   5        0.07       -2.25      1.94 o 
   5  -5   5      120.49      131.68      9.26 o 
   6  -5   5       32.67       31.67      5.36 o 
  -6  -4   5        0.13       -1.09      1.86 o 
  -5  -4   5        1.01        0.23      2.09 o 
  -4  -4   5        0.61        0.31      1.86 o 
  -3  -4   5      160.87      163.59      7.69 o 
  -2  -4   5       43.57       33.99      2.87 o 
  -1  -4   5      443.69      452.52     12.95 o 
   0  -4   5      180.80      200.26      6.65 o 
   1  -4   5       55.48       64.22      3.15 o 
   2  -4   5        0.08       -1.24      1.01 o 
   3  -4   5       17.25       17.07      3.10 o 
   4  -4   5       39.23       40.38      4.97 o 
   5  -4   5      241.47      240.55     13.05 o 
   6  -4   5        4.46        5.58      3.02 o 
  -6  -3   5       11.66       13.42      4.19 o 
  -5  -3   5       25.46       24.68      4.66 o 
  -4  -3   5        7.17        5.18      1.62 o 
  -3  -3   5       26.94       33.37      2.83 o 
  -2  -3   5      869.09      831.96     21.85 o 
  -1  -3   5      341.46      337.89      9.69 o 
   0  -3   5      588.37      612.68     15.88 o 
   1  -3   5        7.81       11.47      1.98 o 
   2  -3   5       39.69       48.95      3.89 o 
   3  -3   5       35.07       39.84      3.88 o 
   4  -3   5       22.26       23.90      3.65 o 
   5  -3   5        1.06        0.70      2.09 o 
  -6  -2   5       67.41       51.59      6.68 o 
  -5  -2   5       26.69       23.67      4.50 o 
  -4  -2   5      223.26      229.63      8.31 o 
  -3  -2   5       23.69       24.83      2.29 o 
  -2  -2   5      142.03      138.56      5.05 o 
  -1  -2   5       58.75       62.49      2.75 o 
   0  -2   5      121.11      133.44      4.25 o 
   1  -2   5       24.23       26.95      2.41 o 
   2  -2   5       25.24       33.47      2.87 o 
   3  -2   5        4.11        3.88      1.55 o 
   4  -2   5       11.33       16.60      2.87 o 
   5  -2   5        1.57        0.16      1.78 o 
  -6  -1   5       12.69        9.54      3.57 o 
  -5  -1   5       15.29       17.85      2.57 o 
  -4  -1   5        1.23        2.07      1.21 o 
  -3  -1   5      295.22      292.34      9.31 o 
  -2  -1   5       22.86       26.71      4.78 o 
  -1  -1   5      954.66      921.24     23.16 o 
   0  -1   5        1.32        0.62      0.70 o 
   1  -1   5       57.49       55.36      1.91 o 
   2  -1   5     1084.39     1219.01     29.66 o 
   3  -1   5        1.14       -0.39      0.85 o 
   4  -1   5        3.26        3.10      1.63 o 
   5  -1   5        8.00       11.79      3.88 o 
   6  -1   5        0.41        3.57      3.26 o 
  -7   0   5       20.06       31.11      6.28 o 
  -6   0   5        0.24        0.96      1.72 o 
  -5   0   5       71.69       78.84      4.66 o 
  -4   0   5        0.26        1.40      1.07 o 
  -3   0   5      184.49      194.89      6.86 o 
  -2   0   5       26.88       19.16      2.80 o 
  -1   0   5      781.53      750.27     27.40 o 
   0   0   5      658.01      650.09     13.91 o 
   1   0   5        7.61        8.19      0.96 o 
   2   0   5       56.58       61.36      2.13 o 
   3   0   5      126.51      138.87      4.12 o 
   4   0   5        0.40        0.54      1.86 o 
   5   0   5        2.03        3.26      2.87 o 
   6   0   5        0.01        1.63      3.10 o 
  -6   1   5        2.93        2.10      1.82 o 
  -5   1   5       17.46       19.78      2.72 o 
  -4   1   5       64.51       60.96      3.74 o 
  -3   1   5       94.43       90.61      6.00 o 
  -2   1   5      267.13      248.06      7.69 o 
  -1   1   5      173.41      167.26      5.33 o 
   0   1   5       13.42       15.01      1.13 o 
   1   1   5      180.07      179.66      5.26 o 
   2   1   5        0.86        0.91      0.56 o 
   3   1   5       37.90       43.42      2.88 o 
   4   1   5       32.85       35.48      5.36 o 
   5   1   5       10.78        4.96      3.41 o 
   6   1   5        2.18        4.34      3.49 o 
  -7   2   5       19.33       23.66      3.65 o 
  -6   2   5      107.40      113.97      6.10 o 
  -5   2   5       47.32       48.95      7.46 o 
  -4   2   5       24.25       19.76      2.99 o 
  -3   2   5       11.30       13.44      2.75 o 
  -2   2   5       24.45       22.27      4.54 o 
  -1   2   5      283.14      289.02      8.37 o 
   0   2   5       95.74       94.48      4.72 o 
   1   2   5      511.49      548.80     12.08 o 
   2   2   5      127.13      152.13      4.20 o 
   3   2   5        1.23        0.50      1.90 o 
   4   2   5       64.68       65.67      4.12 o 
   5   2   5        1.58       -2.17      2.40 o 
   6   2   5        1.04        0.62      3.33 o 
  -6   3   5        0.00        0.06      1.56 o 
  -5   3   5       15.90       13.67      2.45 o 
  -4   3   5      279.00      278.09      9.61 o 
  -3   3   5       78.53       77.33      3.89 o 
  -2   3   5       16.41       19.76      1.88 o 
  -1   3   5       36.13       27.59      3.96 o 
   0   3   5      170.81      171.17      5.39 o 
   1   3   5      363.61      382.65     10.30 o 
   2   3   5      142.34      151.38      5.92 o 
   3   3   5       66.57       76.01      7.39 o 
   4   3   5       79.50       79.79      4.78 o 
   5   3   5        2.46        3.80      3.80 o 
   6   3   5        0.13       -3.10      3.33 o 
  -6   4   5        1.02        0.53      2.48 o 
  -5   4   5       52.13       37.22      9.09 o 
  -4   4   5      176.81      177.22      7.13 o 
  -3   4   5        0.01       -0.09      0.79 o 
  -2   4   5        7.57        7.52      1.43 o 
  -1   4   5      414.13      441.42     12.38 o 
   0   4   5       51.51       52.31      3.11 o 
   1   4   5       26.50       30.28      2.87 o 
   2   4   5        9.07       10.78      2.48 o 
   3   4   5      473.03      520.34     22.99 o 
   4   4   5      182.37      205.99      8.73 o 
   5   4   5       26.76       28.05      3.88 o 
  -6   5   5        0.00        1.24      1.83 o 
  -5   5   5        0.00       -0.11      1.45 o 
  -4   5   5      198.58      183.11      9.80 o 
  -3   5   5      153.12      174.47      6.80 o 
  -2   5   5      612.80      609.58     17.02 o 
  -1   5   5       21.36       19.29      1.92 o 
   0   5   5       10.56       11.34      1.42 o 
   1   5   5        1.07        2.17      1.47 o 
   2   5   5       75.65       81.03      5.83 o 
   3   5   5      197.90      209.27     11.47 o 
   4   5   5       38.43       37.11      5.36 o 
   5   5   5        0.13       -1.40      2.71 o 
  -6   6   5        0.46        1.84      2.00 o 
  -5   6   5        0.01        0.52      1.52 o 
  -4   6   5       49.70       54.04      3.99 o 
  -3   6   5       64.22       69.61      4.82 o 
  -2   6   5      244.66      235.88      8.23 o 
  -1   6   5       60.87       60.53      8.16 o 
   0   6   5      162.12      157.00      8.12 o 
   1   6   5        2.20        3.72      1.86 o 
   2   6   5       10.81       10.16      2.95 o 
   3   6   5       27.60       25.46      4.50 o 
   4   6   5        4.00        4.19      3.02 o 
  -5   7   5        0.21        1.69      1.86 o 
  -4   7   5        1.41        0.22      1.48 o 
  -3   7   5       18.58       16.55      2.57 o 
  -2   7   5       18.11       13.42      2.13 o 
  -1   7   5        6.01        6.44      2.17 o 
   0   7   5       14.53       15.36      2.87 o 
   1   7   5       26.48       15.52      3.03 o 
   2   7   5        0.32       -0.08      1.78 o 
   3   7   5        1.17        1.47      2.48 o 
   4   7   5        8.63        9.54      3.96 o 
  -5   8   5        0.59       -0.85      2.33 o 
  -4   8   5        2.63        0.47      2.25 o 
  -3   8   5       52.95       52.74      5.44 o 
  -2   8   5        9.38        5.82      2.40 o 
  -1   8   5        4.83        2.56      1.86 o 
   0   8   5        0.08        0.70      1.55 o 
   1   8   5        4.97        3.26      2.17 o 
   2   8   5        2.64        1.40      2.17 o 
   3   8   5        1.23       -0.85      2.17 o 
  -4   9   5        0.01       -0.72      1.52 o 
  -3   9   5       15.65       13.69      2.52 o 
  -2   9   5       28.24       24.91      4.04 o 
  -1   9   5        0.00        0.16      1.63 o 
   0   9   5        1.21        1.01      1.94 o 
   1   9   5        2.00        2.40      2.40 o 
   2   9   5        1.62       -1.01      2.09 o 
  -2  10   5        5.82        8.14      3.10 o 
  -1  10   5        2.08        1.63      2.25 o 
   0  10   5        3.48        6.51      2.79 o 
   1 -10   6        0.80        4.42      3.10 o 
  -2  -9   6        0.03        1.09      3.02 o 
   0  -9   6       52.38       55.06      5.90 o 
   1  -9   6       93.88      101.55      7.70 o 
   2  -9   6        2.05        2.02      2.71 o 
   3  -9   6        3.93       14.19      4.19 o 
  -3  -8   6       10.36       13.65      4.58 o 
  -2  -8   6        0.00        1.86      3.10 o 
  -1  -8   6        0.01       -1.47      1.45 o 
   0  -8   6       78.39       99.19      7.15 o 
   1  -8   6       47.28       48.69      5.51 o 
   2  -8   6       12.22       14.35      3.65 o 
   3  -8   6       66.11       82.51      7.46 o 
   4  -8   6       22.11       21.57      4.97 o 
  -4  -7   6       13.75        5.20      3.57 o 
  -3  -7   6       20.06       17.69      4.58 o 
  -2  -7   6       42.69       37.12      5.28 o 
  -1  -7   6        0.05        0.73      1.40 o 
   0  -7   6       13.64       13.58      2.87 o 
   1  -7   6        0.00       -1.24      1.63 o 
   2  -7   6      361.85      401.19     18.67 o 
   3  -7   6      132.73      129.34      9.11 o 
   4  -7   6       99.89      109.89      8.79 o 
   5  -7   6        0.85        0.85      2.79 o 
  -5  -6   6       16.28       14.74      4.27 o 
  -4  -6   6        0.85        2.71      2.79 o 
  -3  -6   6      116.84      114.57      8.56 o 
  -2  -6   6       57.65       62.99      3.82 o 
  -1  -6   6       51.26       48.69      4.89 o 
   0  -6   6       20.75       21.40      2.28 o 
   1  -6   6       38.26       40.23      4.43 o 
   2  -6   6      214.92      226.38     11.96 o 
   3  -6   6        0.56       -1.40      2.17 o 
   4  -6   6        0.71        1.55      2.56 o 
   5  -6   6        0.09        3.33      2.87 o 
  -5  -5   6       12.67       20.71      4.81 o 
  -4  -5   6       13.61       15.21      3.96 o 
  -3  -5   6       24.08       17.55      2.25 o 
  -2  -5   6       92.65       91.69      4.39 o 
  -1  -5   6       27.33       31.35      2.55 o 
   0  -5   6       23.62       27.07      6.99 o 
   1  -5   6      228.95      243.24     11.59 o 
   2  -5   6        0.16        0.00      1.40 o 
   3  -5   6       32.47       37.11      4.74 o 
   4  -5   6        1.72        1.09      2.02 o 
   5  -5   6        0.03        1.55      2.33 o 
   6  -5   6        5.99        7.21      3.41 o 
  -5  -4   6        4.12        4.50      2.87 o 
  -4  -4   6        3.15        4.58      2.71 o 
  -3  -4   6        0.01        0.44      1.06 o 
  -2  -4   6       79.24       80.26      4.90 o 
  -1  -4   6      106.36      101.08      4.21 o 
   0  -4   6       81.45       86.99      3.63 o 
   1  -4   6      423.01      500.17     20.00 o 
   2  -4   6        2.41        4.50      1.78 o 
   3  -4   6        3.64        8.92      2.56 o 
   4  -4   6       86.09       91.46      6.92 o 
   5  -4   6       24.49       25.61      4.27 o 
   6  -4   6       19.78       20.10      4.27 o 
  -6  -3   6       13.04        8.38      3.41 o 
  -5  -3   6        2.19        1.40      2.25 o 
  -4  -3   6        8.36        8.48      2.29 o 
  -3  -3   6        0.17        1.04      1.00 o 
  -2  -3   6        5.43        4.32      1.18 o 
  -1  -3   6        6.70        5.74      1.78 o 
   0  -3   6      641.44      657.00     17.08 o 
   1  -3   6      114.43      113.47      9.01 o 
   2  -3   6      511.70      556.35     21.91 o 
   3  -3   6        0.86        0.47      1.47 o 
   4  -3   6        0.82        3.26      2.09 o 
   5  -3   6       26.89       26.62      4.27 o 
  -6  -2   6       10.36       15.51      4.42 o 
  -5  -2   6        0.42        2.88      1.74 o 
  -4  -2   6       18.84       18.46      2.41 o 
  -3  -2   6       36.08       36.43      5.55 o 
  -2  -2   6      110.99      133.56      5.09 o 
  -1  -2   6      531.32      529.46     14.23 o 
   0  -2   6       82.97       67.72      2.76 o 
   1  -2   6        4.39        5.04      1.40 o 
   2  -2   6      728.17      771.08     28.67 o 
   3  -2   6       14.92       14.51      2.41 o 
   4  -2   6        1.60        3.57      1.86 o 
   6  -2   6       25.56       21.19      5.28 o 
  -6  -1   6        3.78        5.89      3.57 o 
  -5  -1   6       82.54       87.29      5.03 o 
  -4  -1   6        7.30       15.51      3.41 o 
  -3  -1   6       17.39       19.92      2.21 o 
  -2  -1   6        2.83        3.91      1.71 o 
  -1  -1   6     2055.00     2024.70     42.95 o 
   0  -1   6      288.71      274.43      6.54 o 
   1  -1   6        1.67        1.14      0.42 o 
   2  -1   6       13.16       15.20      1.06 o 
   3  -1   6       85.41       89.97      5.21 o 
   4  -1   6       10.47       13.60      2.04 o 
   5  -1   6        5.57        3.57      2.40 o 
   6  -1   6        0.11        0.85      2.87 o 
  -6   0   6        0.08       -0.70      2.44 o 
  -5   0   6       14.48       19.10      2.77 o 
  -4   0   6        1.19        1.81      1.19 o 
  -3   0   6      252.92      245.57      8.29 o 
  -2   0   6       20.62       17.37      1.82 o 
  -1   0   6      449.26      418.15     11.45 o 
   0   0   6       22.61       26.69      1.26 o 
   1   0   6      123.39      120.61      3.46 o 
   2   0   6       15.67       15.56      1.24 o 
   3   0   6      110.67      102.91      8.65 o 
   4   0   6       29.86       31.67      5.05 o 
   5   0   6        4.83       11.17      3.96 o 
   6   0   6       25.82       27.47      5.67 o 
  -6   1   6       23.37       13.66      3.72 o 
  -5   1   6        9.87       11.25      3.18 o 
  -4   1   6       10.50        9.00      2.72 o 
  -3   1   6       10.48       13.03      2.56 o 
  -2   1   6       83.79       76.33      8.80 o 
  -1   1   6       89.64       83.65      3.39 o 
   0   1   6      480.73      473.33     10.57 o 
   1   1   6      137.39      133.36      3.69 o 
   2   1   6      371.80      414.92      9.64 o 
   3   1   6       23.80       21.03      5.94 o 
   4   1   6       27.00       23.75      4.66 o 
   5   1   6        2.84        2.09      2.87 o 
   6   1   6        4.75        9.54      4.58 o 
  -6   2   6       74.08       76.10      5.07 o 
  -5   2   6       34.90       41.06      3.76 o 
  -4   2   6      137.56      134.88      8.22 o 
  -3   2   6       15.23       19.21      2.11 o 
  -2   2   6      106.46      105.08      4.34 o 
  -1   2   6       23.50       20.51      1.68 o 
   0   2   6     1962.07     1971.86     47.87 o 
   1   2   6        2.43        2.57      0.69 o 
   2   2   6      155.83      163.16      4.54 o 
   3   2   6        0.03        0.11      1.51 o 
   4   2   6       33.10       30.90      5.51 o 
   5   2   6       15.78       12.65      4.42 o 
   6   2   6        0.00       -3.88      3.26 o 
  -6   3   6        3.75        4.53      2.25 o 
  -5   3   6       19.77       21.24      2.99 o 
  -4   3   6        0.01       -1.11      0.97 o 
  -3   3   6       43.54       47.18      3.07 o 
  -2   3   6      111.82       94.62      4.18 o 
  -1   3   6        6.81        8.12      1.28 o 
   0   3   6       22.54       27.31      1.80 o 
   1   3   6       25.81       28.53      1.78 o 
   2   3   6       11.89       16.20      2.05 o 
   3   3   6        9.61        9.42      1.97 o 
   4   3   6       25.67       30.83      3.49 o 
   5   3   6        9.34       11.32      4.42 o 
  -6   4   6       20.36       18.94      3.69 o 
  -5   4   6       63.58       65.91      4.83 o 
  -4   4   6       21.16       20.05      2.67 o 
  -3   4   6        3.43        3.31      1.67 o 
  -2   4   6       57.35       66.95      3.50 o 
  -1   4   6        0.41        0.47      0.82 o 
   0   4   6        0.14        0.19      0.74 o 
   1   4   6      211.80      219.91      9.86 o 
   2   4   6       63.02       67.24      4.98 o 
   3   4   6        3.99        9.09      2.14 o 
   4   4   6       29.75       27.61      7.26 o 
   5   4   6        0.41        0.31      3.57 o 
  -6   5   6        1.58        0.81      1.86 o 
  -5   5   6        6.39        7.14      2.16 o 
  -4   5   6       91.01       76.11      4.54 o 
  -3   5   6       71.92       74.40      4.17 o 
  -2   5   6       86.24       77.86      5.45 o 
  -1   5   6       49.99       50.19      2.93 o 
   0   5   6       71.25       70.26      3.32 o 
   1   5   6        0.72        1.16      1.40 o 
   2   5   6       19.84       21.88      3.49 o 
   3   5   6      110.71      111.91      7.70 o 
   4   5   6        2.04        3.26      2.71 o 
   5   5   6        3.22        3.57      3.10 o 
  -6   6   6        0.76        3.20      2.17 o 
  -5   6   6        9.38       10.48      2.52 o 
  -4   6   6       13.05        5.18      2.03 o 
  -3   6   6       19.49       20.83      2.68 o 
  -2   6   6       20.15       19.18      2.40 o 
  -1   6   6      129.42      141.18      5.59 o 
   0   6   6       19.75       15.60      2.72 o 
   1   6   6        0.03        0.54      1.40 o 
   2   6   6       40.02       37.82      4.58 o 
   3   6   6       42.38       51.56      5.98 o 
   4   6   6       10.53       12.02      3.96 o 
  -5   7   6        0.11        1.97      1.79 o 
  -4   7   6       12.58       16.47      2.74 o 
  -3   7   6      309.96      297.10     10.53 o 
  -2   7   6       11.71       13.92      2.29 o 
  -1   7   6        1.79        1.55      1.55 o 
   0   7   6        4.82        8.38      2.40 o 
   1   7   6        1.29        1.40      1.78 o 
   2   7   6        3.26        6.13      2.71 o 
   3   7   6        1.25        0.54      2.33 o 
  -4   8   6       14.20       15.18      2.92 o 
  -3   8   6       51.69       58.66      4.29 o 
  -2   8   6       59.21       55.25      6.21 o 
  -1   8   6        1.84        1.63      1.78 o 
   0   8   6        3.02        3.65      2.02 o 
   1   8   6        9.44       10.16      2.87 o 
   2   8   6        0.00        3.10      2.40 o 
  -3   9   6       15.74       25.06      4.34 o 
  -2   9   6        4.08        3.96      2.48 o 
  -1   9   6        6.16        2.64      2.02 o 
   0   9   6        0.15       -2.09      1.40 o 
   1   9   6        6.15        6.83      2.87 o 
  -2  -9   7        2.56        3.41      3.72 o 
   0  -9   7        1.91       -0.85      2.02 o 
   1  -9   7        6.75        7.37      3.18 o 
   2  -9   7        0.46       -1.55      2.33 o 
   3  -9   7        2.62        0.85      2.71 o 
  -3  -8   7       24.37       27.31      5.59 o 
  -2  -8   7        5.63       10.47      3.96 o 
  -1  -8   7       33.40       26.70      4.19 o 
   0  -8   7       69.47       77.01      6.45 o 
   1  -8   7        7.14       10.94      3.41 o 
   2  -8   7       15.39       21.49      4.34 o 
   3  -8   7       28.65       27.71      5.04 o 
   4  -8   7        6.18        5.04      3.26 o 
  -4  -7   7       43.73       35.48      6.29 o 
  -3  -7   7        7.95        7.91      3.57 o 
  -2  -7   7       23.09       22.27      4.50 o 
  -1  -7   7        0.07        0.08      1.37 o 
   0  -7   7       85.86       98.37      7.08 o 
   1  -7   7       34.28       24.84      3.96 o 
   2  -7   7      173.37      176.07     10.60 o 
   4  -7   7        7.03       11.32      3.88 o 
  -4  -6   7        4.36        2.09      2.95 o 
  -3  -6   7       28.82       23.91      4.50 o 
  -2  -6   7      262.93      259.18      9.16 o 
  -1  -6   7       38.11       38.23      5.82 o 
   0  -6   7       38.88       44.03      4.58 o 
   1  -6   7       64.00       60.16      5.21 o 
   2  -6   7      138.49      152.64      9.35 o 
   3  -6   7       11.76       10.16      3.26 o 
   4  -6   7        6.29        5.66      2.95 o 
   5  -6   7        0.02        0.78      2.56 o 
  -5  -5   7        8.22        9.77      3.88 o 
  -4  -5   7       28.17       27.01      4.97 o 
  -3  -5   7      152.83      162.99      6.75 o 
  -2  -5   7      128.74      123.42      5.41 o 
  -1  -5   7       49.63       45.01      2.97 o 
   0  -5   7       93.16       88.79      4.01 o 
   1  -5   7      125.93      131.08      7.72 o 
   2  -5   7      330.28      361.24     16.41 o 
   3  -5   7       20.49       13.97      3.41 o 
   4  -5   7       43.85       42.40      5.51 o 
   5  -5   7        0.01       -0.08      2.33 o 
  -5  -4   7       16.86       20.25      4.58 o 
  -4  -4   7       98.80       92.88      7.62 o 
  -3  -4   7      257.85      242.04      9.43 o 
  -2  -4   7       45.50       36.85      3.07 o 
  -1  -4   7      346.27      321.51      9.85 o 
   0  -4   7       26.34       24.91      2.02 o 
   1  -4   7        0.59       -0.08      1.09 o 
   2  -4   7      112.18      119.88      7.24 o 
   3  -4   7        3.43        1.94      2.02 o 
   4  -4   7        0.41       -0.78      1.78 o 
   5  -4   7        2.54        4.27      2.71 o 
  -6  -3   7       15.86       24.05      5.20 o 
  -5  -3   7        0.03       -0.70      1.78 o 
  -4  -3   7      178.61      192.90      7.68 o 
  -3  -3   7      154.00      152.28      6.20 o 
  -2  -3   7      288.78      296.25      9.40 o 
  -1  -3   7       10.12        9.35      1.43 o 
   0  -3   7        1.66        1.39      0.78 o 
   1  -3   7       39.30       39.23      3.42 o 
   2  -3   7       37.39       36.82      3.50 o 
   3  -3   7       41.13       44.04      4.12 o 
   4  -3   7        7.21        5.90      2.25 o 
   5  -3   7       68.65       69.86      6.06 o 
  -6  -2   7       39.24       38.66      6.21 o 
  -5  -2   7        1.20        4.06      1.64 o 
  -4  -2   7       30.66       36.50      3.40 o 
  -3  -2   7       11.41       16.19      4.00 o 
  -2  -2   7      168.82      169.17      6.13 o 
  -1  -2   7       66.29       62.86      2.23 o 
   0  -2   7      947.62      963.05     24.24 o 
   1  -2   7        1.61        0.83      0.48 o 
   2  -2   7       10.99       12.88      2.09 o 
   3  -2   7        7.56        8.07      1.94 o 
   4  -2   7       16.98       18.54      3.18 o 
   6  -2   7       42.92       34.47      6.44 o 
  -6  -1   7        1.30       -0.31      2.17 o 
  -5  -1   7      138.21      152.57      7.05 o 
  -4  -1   7        4.65        4.12      1.63 o 
  -3  -1   7       97.42       91.00      4.67 o 
  -2  -1   7        4.06        4.51      1.10 o 
  -1  -1   7      445.17      488.68     11.08 o 
   0  -1   7      322.53      305.85     11.20 o 
   1  -1   7       15.96       13.74      1.39 o 
   2  -1   7       34.81       33.84      2.46 o 
   3  -1   7       18.13       20.14      2.14 o 
   4  -1   7        7.17        8.16      1.78 o 
   5  -1   7       12.20       13.03      4.27 o 
   6  -1   7        1.60        6.20      3.72 o 
  -6   0   7       43.78       46.20      4.48 o 
  -5   0   7        0.89       -0.06      1.23 o 
  -4   0   7      164.22      171.35      7.09 o 
  -3   0   7      114.52      113.36      7.01 o 
  -2   0   7      142.53      129.89      7.19 o 
  -1   0   7       45.72       51.22      3.30 o 
   0   0   7      661.42      683.03     14.88 o 
   1   0   7       35.21       31.26      1.46 o 
   2   0   7        2.04        3.38      0.75 o 
   3   0   7      114.74      107.50      5.14 o 
   4   0   7        9.01        7.60      3.18 o 
   5   0   7        4.96        2.40      2.87 o 
   6   0   7        2.81        2.17      3.49 o 
  -6   1   7        2.30       -0.08      2.33 o 
  -5   1   7        2.13       -0.31      1.86 o 
  -4   1   7      436.31      439.74     19.78 o 
  -3   1   7        0.40       -0.63      0.76 o 
  -2   1   7       78.93       82.89      3.76 o 
  -1   1   7        1.03        0.34      0.65 o 
   0   1   7       10.87        9.35      0.94 o 
   1   1   7      179.73      189.17      4.98 o 
   2   1   7        0.45       -0.16      0.56 o 
   3   1   7        7.07        9.46      3.10 o 
   4   1   7        2.17        2.25      2.40 o 
   5   1   7        0.52        0.54      2.95 o 
   6   1   7        0.61        6.36      3.95 o 
  -6   2   7        6.04        4.53      3.06 o 
  -5   2   7       15.25       14.42      2.58 o 
  -4   2   7        0.00       -0.58      0.98 o 
  -3   2   7       52.40       36.48      4.31 o 
  -2   2   7       70.95       71.73      3.57 o 
  -1   2   7       73.69       64.43      4.75 o 
   0   2   7      201.20      214.75      6.61 o 
   1   2   7        0.67        0.59      0.60 o 
   2   2   7        0.06        0.85      0.89 o 
   3   2   7        4.83        4.31      1.44 o 
   4   2   7       17.69       19.55      4.73 o 
   5   2   7       21.10       29.80      5.82 o 
  -6   3   7       17.56       23.61      3.43 o 
  -5   3   7       56.80       62.04      4.48 o 
  -4   3   7       56.69       45.97      4.78 o 
  -3   3   7      262.26      265.37      9.10 o 
  -2   3   7        1.88        1.59      0.93 o 
  -1   3   7        0.00       -0.79      0.61 o 
   0   3   7      319.70      303.00      8.87 o 
   1   3   7      136.45      140.74      4.80 o 
   2   3   7       19.76       20.79      2.60 o 
   3   3   7        9.93       13.42      3.30 o 
   4   3   7        2.44        3.18      3.18 o 
   5   3   7        5.07        5.97      4.11 o 
  -6   4   7        4.42        3.39      2.08 o 
  -5   4   7       15.27       17.43      3.53 o 
  -4   4   7       40.03       45.86      7.69 o 
  -3   4   7        0.82        1.13      1.25 o 
  -2   4   7        2.39        2.20      1.98 o 
  -1   4   7       19.98       21.80      2.10 o 
   0   4   7       55.06       50.81      2.75 o 
   1   4   7       24.57       20.42      2.64 o 
   2   4   7       64.18       59.78      4.66 o 
   3   4   7        0.02       -1.40      1.26 o 
   4   4   7        0.82        3.32      1.80 o 
   5   4   7        0.06       -2.79      3.57 o 
  -6   5   7       27.06       32.29      3.99 o 
  -5   5   7        7.29        3.37      2.68 o 
  -4   5   7       29.63       36.09      6.71 o 
  -3   5   7       67.33       68.69      4.13 o 
  -2   5   7        0.02       -0.12      1.13 o 
  -1   5   7        2.01        1.60      1.06 o 
   0   5   7       86.70       92.30      4.02 o 
   1   5   7        0.50       -0.85      1.09 o 
   2   5   7       18.58       21.03      3.41 o 
   3   5   7       19.70       19.32      3.72 o 
   4   5   7       40.79       25.31      4.50 o 
  -5   6   7        2.31        4.66      2.09 o 
  -4   6   7       31.75       27.27      3.34 o 
  -3   6   7       50.34       51.30      3.79 o 
  -2   6   7       23.52       18.54      4.27 o 
  -1   6   7       52.62       49.85      3.17 o 
   0   6   7        2.47        3.96      1.86 o 
   1   6   7        0.16       -0.85      1.40 o 
   2   6   7        1.29        1.78      1.94 o 
   3   6   7      127.42      128.97      8.80 o 
   4   6   7       61.69       39.15      5.83 o 
  -5   7   7        1.15       -0.56      1.80 o 
  -4   7   7        9.11        7.26      2.27 o 
  -3   7   7        1.68        4.78      1.84 o 
  -2   7   7      140.05      136.15      6.17 o 
  -1   7   7        6.47        4.96      2.17 o 
   0   7   7        0.04        1.47      1.55 o 
   1   7   7       21.11       13.89      2.95 o 
   2   7   7        0.82        0.93      2.25 o 
   3   7   7        3.97        3.33      2.71 o 
  -4   8   7        0.07       -0.78      1.81 o 
  -3   8   7       29.94       30.75      3.54 o 
  -2   8   7       66.21       62.61      4.43 o 
  -1   8   7        8.13       12.49      2.95 o 
   0   8   7       30.48       44.86      4.97 o 
   1   8   7        0.28        2.40      2.09 o 
   2   8   7        0.60        4.58      2.64 o 
  -3   9   7        8.77       13.19      3.57 o 
  -2   9   7       64.85       65.26      5.98 o 
  -1   9   7        2.65        2.25      2.17 o 
   0   9   7        0.80        0.47      1.71 o 
   1   9   7        0.05        2.25      2.09 o 
   0  -9   8        7.76        4.96      3.10 o 
   1  -9   8        0.45        1.63      2.64 o 
   2  -9   8       27.89       37.33      5.74 o 
  -2  -8   8       73.69       80.58      7.69 o 
  -1  -8   8        3.90        2.09      2.64 o 
   0  -8   8        0.99        0.23      2.40 o 
   1  -8   8       45.85       47.45      5.82 o 
   2  -8   8        0.00       -1.55      2.17 o 
   3  -8   8        5.94        1.24      2.56 o 
  -3  -7   8        0.15       -0.08      2.71 o 
  -2  -7   8       22.47       25.70      3.11 o 
  -1  -7   8        0.60       -1.63      1.94 o 
   0  -7   8       12.21       10.63      3.26 o 
   1  -7   8      173.79      177.00     10.45 o 
   2  -7   8       53.72       50.80      5.83 o 
   3  -7   8        0.20        1.94      2.56 o 
   4  -7   8        0.58       -0.54      2.40 o 
  -4  -6   8       25.55       39.58      6.21 o 
  -3  -6   8       22.93       26.38      4.89 o 
  -2  -6   8       15.78       18.50      2.58 o 
  -1  -6   8      121.99      128.03      5.67 o 
   0  -6   8       11.97        7.68      2.72 o 
   1  -6   8       47.05       55.77      5.67 o 
   2  -6   8       82.46       90.51      7.08 o 
   3  -6   8      165.76      203.83     11.85 o 
   4  -6   8        4.12        4.27      2.64 o 
   5  -6   8        7.95       10.63      3.88 o 
  -5  -5   8        4.97        5.51      3.26 o 
  -4  -5   8       17.15       10.32      3.57 o 
  -3  -5   8      106.47      115.70      6.69 o 
  -2  -5   8       32.15       28.93      4.66 o 
  -1  -5   8        2.72        3.86      1.36 o 
   0  -5   8        3.91        4.73      2.02 o 
   1  -5   8        1.78        3.64      2.02 o 
   2  -5   8      514.56      542.61     22.89 o 
   3  -5   8      849.70      873.79     34.82 o 
   4  -5   8        0.46        0.31      2.33 o 
   5  -5   8        6.94        9.31      3.49 o 
  -5  -4   8        1.65        3.57      3.10 o 
  -4  -4   8        1.08       -0.95      1.15 o 
  -3  -4   8      302.84      298.29     10.24 o 
  -2  -4   8       39.96       37.49      3.46 o 
  -1  -4   8       79.09       81.03      7.31 o 
   0  -4   8       12.39       12.61      1.61 o 
   1  -4   8        0.61        0.31      1.40 o 
   2  -4   8        0.81       -1.47      1.16 o 
   3  -4   8       70.30       72.14      5.91 o 
   4  -4   8        5.86       10.39      3.10 o 
   5  -4   8       24.01       28.56      4.89 o 
  -6  -3   8       28.30       40.28      6.44 o 
  -5  -3   8        0.02       -0.31      2.09 o 
  -4  -3   8        1.65        1.10      1.34 o 
  -3  -3   8      325.89      331.39     10.92 o 
  -2  -3   8        0.85        1.40      1.55 o 
  -1  -3   8      163.06      160.18      5.85 o 
   0  -3   8       11.73       18.54      2.64 o 
   1  -3   8      397.39      383.03     16.01 o 
   2  -3   8       32.55       26.32      3.26 o 
   3  -3   8        0.98        7.29      2.25 o 
   4  -3   8      105.53      102.24      7.16 o 
   5  -3   8        1.99        4.19      2.71 o 
  -6  -2   8        1.19        0.70      2.64 o 
  -5  -2   8       76.47       80.10      5.22 o 
  -4  -2   8       78.66       75.48      4.48 o 
  -3  -2   8       13.16       14.15      2.21 o 
  -2  -2   8       13.60       16.38      3.14 o 
  -1  -2   8      103.07      109.46      4.40 o 
   0  -2   8       71.11       50.81      7.24 o 
   1  -2   8      131.26      126.85      6.79 o 
   2  -2   8        0.04        2.02      1.40 o 
   3  -2   8      133.44      142.22      7.72 o 
   4  -2   8        0.03        0.62      1.63 o 
   5  -2   8        1.52        0.85      2.40 o 
   6  -2   8       10.24       12.95      4.58 o 
  -6  -1   8        2.78        1.47      2.79 o 
  -5  -1   8        8.90        7.92      2.20 o 
  -4  -1   8      148.13      157.18      6.81 o 
  -3  -1   8       23.04       30.95      2.87 o 
  -2  -1   8        0.23       -0.74      0.57 o 
  -1  -1   8        0.55       -0.11      0.56 o 
   0  -1   8       11.25       11.19      1.06 o 
   1  -1   8        8.71        9.15      0.89 o 
   2  -1   8      162.15      160.25      6.17 o 
   3  -1   8        5.48        3.70      1.30 o 
   4  -1   8        7.95        4.96      2.87 o 
   5  -1   8        5.85       10.39      4.11 o 
   6  -1   8        2.25        5.51      3.88 o 
  -6   0   8        9.08        3.40      2.03 o 
  -5   0   8       22.87       30.46      3.61 o 
  -4   0   8        0.00       -0.63      1.12 o 
  -3   0   8        1.42        3.64      1.78 o 
  -2   0   8      112.35      106.45     10.02 o 
  -1   0   8        0.07       -0.11      0.61 o 
   0   0   8      809.36      825.85     17.95 o 
   1   0   8        0.35        0.51      0.53 o 
   2   0   8       73.85       65.33      3.50 o 
   3   0   8        0.03        1.19      1.78 o 
   4   0   8        4.94        9.15      3.34 o 
   5   0   8        0.10        0.39      2.87 o 
  -6   1   8        2.13        0.79      1.82 o 
  -5   1   8        5.58        7.18      2.04 o 
  -4   1   8      152.57      148.73      6.47 o 
  -3   1   8       12.64       14.88      2.03 o 
  -2   1   8      604.68      568.36     15.93 o 
  -1   1   8      146.36      147.78      5.35 o 
   0   1   8        8.10       11.57      1.11 o 
   1   1   8        1.07        0.64      0.59 o 
   2   1   8       25.49       26.52      1.71 o 
   3   1   8       72.92       78.30      7.23 o 
   4   1   8        0.46        0.39      2.64 o 
   5   1   8        0.05        2.25      3.33 o 
  -6   2   8        0.00       -0.02      1.86 o 
  -5   2   8        0.34       -1.23      1.18 o 
  -4   2   8       52.50       48.45      3.87 o 
  -3   2   8       83.14       85.22      4.39 o 
  -2   2   8       77.39       74.80      5.25 o 
  -1   2   8       70.42       62.75      3.16 o 
   0   2   8       28.47       21.71      3.61 o 
   1   2   8      222.38      233.82      6.16 o 
   2   2   8        0.81        0.15      0.93 o 
   3   2   8        0.78       -0.23      2.09 o 
   4   2   8        2.29       -0.54      2.64 o 
   5   2   8        1.54        1.01      3.49 o 
  -6   3   8        6.29        5.62      4.03 o 
  -5   3   8       14.00       11.12      3.45 o 
  -4   3   8        0.22       -1.45      0.97 o 
  -3   3   8      603.55      620.16     17.88 o 
  -2   3   8       24.06       20.13      2.99 o 
  -1   3   8       72.82       73.47      5.37 o 
   0   3   8        1.57        3.41      1.28 o 
   1   3   8      280.38      291.16      8.65 o 
   2   3   8        8.85       11.37      1.86 o 
   3   3   8        0.20        1.28      1.43 o 
   4   3   8       17.43       16.06      4.66 o 
   5   3   8        1.16       -2.25      3.49 o 
  -6   4   8        0.05        0.73      1.71 o 
  -5   4   8       32.95       29.13      3.46 o 
  -4   4   8       23.55       20.57      4.27 o 
  -3   4   8       26.64       22.16      2.61 o 
  -2   4   8      105.03      108.35      6.19 o 
  -1   4   8       10.42        9.65      1.62 o 
   0   4   8       47.87       48.33      2.80 o 
   1   4   8      149.35      139.52      7.33 o 
   2   4   8       16.22       18.78      3.03 o 
   3   4   8        7.80        7.37      2.12 o 
   4   4   8        2.41        0.16      3.18 o 
  -6   5   8        1.23        0.53      1.86 o 
  -5   5   8       51.88       52.00      4.52 o 
  -4   5   8        6.75        4.05      1.81 o 
  -3   5   8       28.39       27.03      3.65 o 
  -2   5   8      221.25      249.66      9.38 o 
  -1   5   8      109.92      116.41      5.33 o 
   0   5   8       26.21       29.65      3.42 o 
   1   5   8       14.61       14.90      2.64 o 
   2   5   8        3.32        5.12      2.25 o 
   3   5   8        0.00       -1.32      1.63 o 
   4   5   8        1.51        1.55      2.56 o 
  -5   6   8        1.71        1.90      1.90 o 
  -4   6   8        0.01       -0.39      1.58 o 
  -3   6   8       37.46       34.62      3.50 o 
  -2   6   8        7.67       12.77      3.41 o 
  -1   6   8       25.81       29.01      3.80 o 
   0   6   8       30.84       38.12      4.11 o 
   1   6   8        0.54       -1.71      1.24 o 
   2   6   8        6.36        3.96      2.25 o 
   3   6   8        1.80        0.23      2.33 o 
  -5   7   8        2.25        2.09      1.95 o 
  -4   7   8        2.57        3.37      1.99 o 
  -3   7   8        0.03        0.12      1.53 o 
  -2   7   8        7.14       10.00      2.20 o 
  -1   7   8        3.92        3.80      2.17 o 
   0   7   8       24.61       28.02      3.88 o 
   1   7   8       21.62       21.80      3.72 o 
   2   7   8       11.37       13.58      3.57 o 
   3   7   8        4.24        4.11      3.10 o 
  -4   8   8        1.40        1.55      1.99 o 
  -3   8   8        0.46       -1.03      1.56 o 
  -2   8   8       45.97       35.33      4.74 o 
  -1   8   8        0.04        0.78      1.94 o 
   0   8   8        0.13        0.54      1.78 o 
   1   8   8       17.17       16.45      3.65 o 
   2   8   8       15.53       15.52      3.80 o 
  -2   9   8       28.15       35.47      5.04 o 
  -1   9   8        0.04       -0.78      1.63 o 
   0   9   8        0.53        1.86      2.02 o 
   0  -9   9        0.41       -3.18      2.56 o 
   1  -9   9        1.71        1.01      2.79 o 
  -1  -8   9       17.53       17.15      4.03 o 
   0  -8   9       66.58       60.83      6.60 o 
   1  -8   9        6.35        4.89      3.02 o 
   2  -8   9        4.40        3.26      2.79 o 
   3  -8   9        6.00        7.60      3.49 o 
  -3  -7   9        2.36        1.40      2.95 o 
  -2  -7   9       43.68       43.28      6.52 o 
  -1  -7   9       26.07       21.34      4.04 o 
   0  -7   9        6.83        3.65      2.71 o 
   1  -7   9       18.68       18.78      3.96 o 
   2  -7   9        0.84        3.41      2.64 o 
   4  -7   9        0.63        0.93      2.64 o 
  -4  -6   9        1.81        4.27      3.33 o 
  -3  -6   9        4.48        1.96      1.66 o 
  -2  -6   9       14.22       17.70      2.68 o 
  -1  -6   9      573.45      568.13     23.85 o 
   0  -6   9        8.39        5.43      2.71 o 
   1  -6   9       56.42       54.77      5.36 o 
   2  -6   9        0.14       -0.54      2.02 o 
   3  -6   9        0.51       -0.08      2.25 o 
   4  -6   9        6.87        0.85      2.40 o 
  -4  -5   9        1.91        1.71      2.64 o 
  -3  -5   9       44.67       45.23      7.22 o 
  -2  -5   9        3.49        3.36      1.61 o 
  -1  -5   9       30.93       30.44      2.82 o 
   0  -5   9      139.43      129.99      8.03 o 
   1  -5   9        0.50        0.00      1.78 o 
   2  -5   9       87.32       83.30      6.53 o 
   3  -5   9       26.32       30.58      4.58 o 
   4  -5   9        1.40        0.47      2.17 o 
   5  -5   9        0.08        3.18      2.71 o 
  -5  -4   9       11.21       11.87      4.19 o 
  -4  -4   9        0.86       -0.32      1.20 o 
  -3  -4   9        0.71        1.09      1.32 o 
  -2  -4   9      217.82      220.02      8.10 o 
  -1  -4   9       67.00       62.22      5.21 o 
   0  -4   9      537.32      510.26     21.05 o 
   1  -4   9       13.25       11.33      2.72 o 
   2  -4   9      315.31      311.85     14.51 o 
   3  -4   9       54.38       57.57      5.44 o 
   4  -4   9       29.68       33.06      4.81 o 
   5  -4   9        6.62        3.02      2.79 o 
  -5  -3   9       16.35       19.32      4.66 o 
  -4  -3   9        4.03        4.80      1.81 o 
  -3  -3   9       45.06       45.11      6.76 o 
  -2  -3   9       39.69       32.83      3.07 o 
  -1  -3   9        0.28        0.71      1.47 o 
   0  -3   9       53.36       46.01      4.12 o 
   1  -3   9      795.15      779.51     29.83 o 
   2  -3   9      269.97      287.30     13.24 o 
   3  -3   9        5.27        3.80      2.25 o 
   4  -3   9      131.17      135.56      8.41 o 
  -6  -2   9        2.37        3.41      3.02 o 
  -5  -2   9       23.82       30.22      6.87 o 
  -4  -2   9      153.36      158.72      7.08 o 
  -3  -2   9      479.47      491.49     16.49 o 
  -2  -2   9       11.32       10.00      1.76 o 
  -1  -2   9       85.60       85.84      3.93 o 
   0  -2   9      213.54      196.16      5.41 o 
   1  -2   9       23.64       21.46      2.79 o 
   2  -2   9      219.61      211.16     10.17 o 
   3  -2   9        7.66        6.39      3.49 o 
   4  -2   9       96.67       83.41      9.68 o 
   5  -2   9        8.87       10.47      3.80 o 
  -6  -1   9        7.56        9.62      2.73 o 
  -5  -1   9      252.56      276.11     14.65 o 
  -4  -1   9       72.37       68.18      4.39 o 
  -3  -1   9      212.41      212.09      7.96 o 
  -2  -1   9       63.02       60.26      4.90 o 
  -1  -1   9       32.88       29.15      2.64 o 
   0  -1   9      228.42      237.38      6.21 o 
   1  -1   9       25.75       24.73      2.56 o 
   2  -1   9        9.19        6.43      1.52 o 
   3  -1   9        1.79        1.24      1.23 o 
   4  -1   9       62.34       38.46      5.75 o 
   5  -1   9        2.95        0.23      2.33 o 
  -6   0   9       13.81       21.18      4.81 o 
  -5   0   9        5.50        9.85      3.34 o 
  -4   0   9      288.04      293.96     14.88 o 
  -3   0   9        7.76        6.13      2.25 o 
  -2   0   9       98.50       89.17      7.20 o 
  -1   0   9      268.54      278.38      8.72 o 
   0   0   9        9.78        9.97      1.13 o 
   1   0   9      159.59      164.78      4.66 o 
   2   0   9        0.07       -0.60      1.43 o 
   3   0   9       35.97       29.12      4.81 o 
   4   0   9       36.34       31.44      5.51 o 
   5   0   9        0.24        3.41      3.33 o 
  -6   1   9        0.21        1.43      1.77 o 
  -5   1   9        2.13        2.93      1.73 o 
  -4   1   9       28.83       25.58      2.93 o 
  -3   1   9      217.72      194.67     10.79 o 
  -2   1   9        1.98        1.27      1.01 o 
  -1   1   9      153.06      155.57      8.39 o 
   0   1   9       11.27       18.89      1.60 o 
   1   1   9      170.48      178.73      5.07 o 
   2   1   9       13.79       13.78      2.17 o 
   3   1   9        1.36        3.41      2.56 o 
   4   1   9        1.12       -0.08      2.56 o 
   5   1   9        0.20        2.87      3.41 o 
  -6   2   9       11.48       16.63      3.13 o 
  -5   2   9       27.62       28.15      3.57 o 
  -4   2   9        2.18        2.50      1.45 o 
  -3   2   9      177.25      170.84      6.84 o 
  -2   2   9       17.71       16.24      2.10 o 
  -1   2   9       35.36       37.13      2.60 o 
   0   2   9       15.94       19.18      1.84 o 
   1   2   9       90.94       91.16      3.31 o 
   2   2   9        7.03        8.12      1.55 o 
   3   2   9        3.40        8.30      3.41 o 
   4   2   9        1.69        0.16      2.87 o 
   5   2   9        4.06        4.19      4.03 o 
  -6   3   9        5.01        5.06      2.33 o 
  -5   3   9        2.11        5.14      3.68 o 
  -4   3   9        0.46       -1.07      1.18 o 
  -3   3   9       28.38       30.39      3.57 o 
  -2   3   9       53.45       60.70      7.65 o 
  -1   3   9      100.26      102.71      4.51 o 
   0   3   9        1.67        1.65      0.91 o 
   1   3   9       14.12        9.47      1.94 o 
   2   3   9        0.76        0.76      1.43 o 
   3   3   9       24.30       24.60      5.04 o 
   4   3   9       10.11       11.64      4.50 o 
   5   3   9        5.80       13.19      5.35 o 
  -6   4   9        0.60        1.98      2.02 o 
  -5   4   9       18.36       21.86      3.76 o 
  -4   4   9        1.68        1.58      1.41 o 
  -3   4   9       49.67       51.15      3.73 o 
  -2   4   9       28.59       23.10      3.14 o 
  -1   4   9       24.37       24.57      2.46 o 
   0   4   9       18.19       15.57      5.16 o 
   1   4   9       19.22       19.17      2.79 o 
   2   4   9       22.29       18.39      2.95 o 
   3   4   9        5.44        6.13      2.10 o 
   4   4   9        0.28       -1.71      3.41 o 
  -5   5   9        7.69       10.06      2.70 o 
  -4   5   9       21.22       23.32      3.26 o 
  -3   5   9       12.62       16.53      3.41 o 
  -2   5   9      173.83      182.50      7.25 o 
  -1   5   9       16.80       23.86      5.12 o 
   0   5   9       79.96       82.82      5.60 o 
   1   5   9       22.12       23.51      3.41 o 
   2   5   9       34.73       20.73      3.42 o 
   3   5   9        3.49        2.87      2.48 o 
  -5   6   9       11.04        7.51      2.50 o 
  -4   6   9        4.24        6.87      2.29 o 
  -3   6   9        0.55        1.93      1.60 o 
  -2   6   9       36.25       35.17      5.12 o 
  -1   6   9       50.05       33.17      4.12 o 
   0   6   9       25.53       23.36      3.49 o 
   1   6   9        9.57       11.95      2.79 o 
   2   6   9       17.55       24.52      3.96 o 
   3   6   9       11.36        6.83      3.03 o 
  -4   7   9        1.94        1.97      1.80 o 
  -3   7   9        2.34        1.39      1.62 o 
  -2   7   9       25.07       27.09      4.23 o 
  -1   7   9       56.64       68.28      5.67 o 
   0   7   9       35.21       27.01      3.80 o 
   1   7   9        3.00        2.87      2.09 o 
   2   7   9       16.65       23.04      4.27 o 
  -3   8   9        7.45        7.03      2.43 o 
  -2   8   9        2.47        0.08      1.94 o 
  -1   8   9       11.37       11.09      3.10 o 
   0   8   9       14.93       16.83      3.41 o 
   1   8   9        0.35        1.55      2.17 o 
  -1  -8  10       20.76       19.63      4.50 o 
   0  -8  10        0.18        2.95      2.79 o 
   1  -8  10        0.01       -3.02      2.02 o 
   2  -8  10        0.10       -2.17      2.48 o 
  -3  -7  10       10.96       13.81      4.50 o 
  -2  -7  10       13.06       13.89      3.72 o 
  -1  -7  10       50.31       53.28      6.14 o 
   0  -7  10        2.07       -1.71      2.17 o 
   1  -7  10       10.29       12.41      3.57 o 
   2  -7  10        4.71        2.48      2.56 o 
   3  -7  10        9.88       13.34      4.03 o 
  -4  -6  10        2.55        2.02      2.87 o 
  -3  -6  10        7.71        4.20      2.29 o 
  -2  -6  10        4.86        7.33      2.25 o 
  -1  -6  10       33.71       23.29      4.04 o 
   0  -6  10        0.09       -0.93      1.94 o 
   1  -6  10       20.34       18.08      3.72 o 
   2  -6  10        5.41       14.50      3.72 o 
   3  -6  10       20.42       16.60      4.11 o 
   4  -6  10        4.84        4.65      3.33 o 
  -4  -5  10       18.30       26.85      5.28 o 
  -3  -5  10       16.91       19.11      3.22 o 
  -2  -5  10        1.60        1.77      1.90 o 
  -1  -5  10      214.78      184.39     10.39 o 
   0  -5  10      176.48      167.72      9.75 o 
   1  -5  10        0.00       -2.09      1.40 o 
   2  -5  10       23.56       18.47      3.57 o 
   3  -5  10        0.01        0.08      2.02 o 
   4  -5  10        5.03        5.66      3.26 o 
  -5  -4  10        0.01        0.23      2.64 o 
  -4  -4  10        0.10        1.20      1.56 o 
  -3  -4  10       26.34       30.74      3.26 o 
  -2  -4  10        6.10        6.39      1.83 o 
  -1  -4  10        3.83        5.33      1.58 o 
   0  -4  10      376.24      357.98     16.11 o 
   1  -4  10        9.77        7.84      2.64 o 
   2  -4  10       62.21       65.35      5.60 o 
   3  -4  10      129.80      141.01      8.88 o 
   4  -4  10       77.07       65.67      6.22 o 
   5  -4  10        0.17        0.93      2.79 o 
  -5  -3  10       16.70        9.27      3.65 o 
  -4  -3  10       12.05       11.79      2.44 o 
  -3  -3  10        7.19        7.50      1.92 o 
  -2  -3  10      120.90      112.30      5.41 o 
  -1  -3  10       12.12       13.68      1.92 o 
   0  -3  10      284.97      305.63     14.03 o 
   1  -3  10       20.12       12.26      2.64 o 
   2  -3  10      153.11      144.23      8.34 o 
   3  -3  10      122.61      105.26      7.08 o 
   4  -3  10       26.27       24.99      4.11 o 
   5  -3  10        0.04        1.24      2.71 o 
  -5  -2  10        0.63        0.82      2.44 o 
  -4  -2  10       23.85       22.78      3.04 o 
  -3  -2  10       47.23       47.37     11.18 o 
  -2  -2  10      126.71      115.52      5.23 o 
  -1  -2  10       52.95       60.22      5.05 o 
   0  -2  10        9.23        7.06      2.25 o 
   1  -2  10       96.46       87.44      4.67 o 
   2  -2  10       83.48       83.24      4.47 o 
   3  -2  10        0.11       -0.55      1.15 o 
   4  -2  10        0.73        1.71      2.40 o 
   5  -2  10       39.02       33.61      6.06 o 
  -6  -1  10        6.26        5.56      2.40 o 
  -5  -1  10       33.34       34.76      5.20 o 
  -4  -1  10       10.76        7.77      3.92 o 
  -3  -1  10       12.72       15.13      3.26 o 
  -2  -1  10       52.31       51.05      4.66 o 
  -1  -1  10       26.86       23.79      2.30 o 
   0  -1  10      111.77      105.58      3.56 o 
   1  -1  10      810.68      785.22     22.52 o 
   2  -1  10       59.17       55.34      3.51 o 
   3  -1  10        0.01       -0.34      1.34 o 
   4  -1  10        0.00        4.58      3.02 o 
   5  -1  10       35.23       38.81      6.52 o 
  -6   0  10        5.30        5.04      3.57 o 
  -5   0  10        5.91        6.67      3.26 o 
  -4   0  10      145.10      126.66      6.08 o 
  -3   0  10       20.63       24.31      2.69 o 
  -2   0  10        6.34        5.76      1.48 o 
  -1   0  10       24.20       31.71      2.62 o 
   0   0  10        0.00       -0.40      0.77 o 
   1   0  10      185.06      172.89      6.77 o 
   2   0  10       44.15       40.65      3.61 o 
   3   0  10      215.21      210.79     13.51 o 
   4   0  10       25.93       18.94      4.73 o 
   5   0  10        1.57        0.70      3.02 o 
  -6   1  10        0.65        0.89      1.71 o 
  -5   1  10      112.71      106.67      8.64 o 
  -4   1  10       31.27       27.68      3.12 o 
  -3   1  10        7.52       11.15      2.37 o 
  -2   1  10       40.60       44.14      4.04 o 
  -1   1  10       22.95       18.17      2.76 o 
   0   1  10       20.29       26.62      1.86 o 
   1   1  10       71.73       80.16      3.59 o 
   2   1  10       30.77       37.14      3.15 o 
   3   1  10        4.90        5.82      3.26 o 
   4   1  10       32.46       32.52      5.98 o 
   5   1  10        0.03        1.47      3.41 o 
  -6   2  10        0.84        1.02      1.82 o 
  -5   2  10       66.67       66.60      5.14 o 
  -4   2  10       58.59       50.48     14.92 o 
  -3   2  10      407.09      359.81     11.81 o 
  -2   2  10       92.42       90.19      4.48 o 
  -1   2  10      132.40      145.78      5.74 o 
   0   2  10        5.61        6.53      1.32 o 
   1   2  10       27.41       31.52      1.99 o 
   2   2  10       30.26       37.65      5.51 o 
   3   2  10       18.25       27.55      5.51 o 
   4   2  10       25.86       22.89      5.43 o 
  -6   3  10        0.15        0.18      1.82 o 
  -5   3  10        0.06       -0.64      1.30 o 
  -4   3  10        5.61        7.47      2.04 o 
  -3   3  10       22.11       24.72      2.85 o 
  -2   3  10      406.45      426.29     13.20 o 
  -1   3  10       83.27       92.07      4.36 o 
   0   3  10        3.53        3.89      1.23 o 
   1   3  10        0.01        0.47      1.24 o 
   2   3  10       31.99       31.83      7.10 o 
   3   3  10        6.11        2.33      3.10 o 
   4   3  10        0.44       -1.32      2.95 o 
  -5   4  10        3.75        5.79      2.52 o 
  -4   4  10       12.58       13.67      3.22 o 
  -3   4  10       25.87       26.09      2.97 o 
  -2   4  10      324.75      350.50     11.80 o 
  -1   4  10       10.99       11.38      1.94 o 
   0   4  10       21.09       18.20      2.09 o 
   1   4  10        3.19        3.02      1.63 o 
   2   4  10        1.17        1.63      1.63 o 
   3   4  10        3.18        3.33      3.49 o 
   4   4  10        0.10        0.62      4.11 o 
  -5   5  10        0.69        2.92      2.16 o 
  -4   5  10       22.43       18.31      2.92 o 
  -3   5  10        2.50        4.11      1.70 o 
  -2   5  10        3.60        3.18      1.63 o 
  -1   5  10      104.20      119.55     10.89 o 
   0   5  10        0.11        1.24      1.55 o 
   1   5  10       11.68       11.09      2.56 o 
   2   5  10       11.09       10.08      2.79 o 
   3   5  10        0.22        1.71      2.33 o 
  -5   6  10        2.60        2.65      2.12 o 
  -4   6  10       29.62       24.77      3.47 o 
  -3   6  10        0.26       -0.40      1.48 o 
  -2   6  10       12.01       11.93      2.41 o 
  -1   6  10       80.08       87.38      6.45 o 
   0   6  10       21.84       25.92      3.72 o 
   1   6  10        2.12        4.73      2.17 o 
   2   6  10        0.64        0.62      1.86 o 
   3   6  10        0.07       -1.09      2.09 o 
  -4   7  10        8.99       11.11      2.58 o 
  -3   7  10        6.84        6.88      2.25 o 
  -2   7  10        2.77        4.80      2.01 o 
  -1   7  10        0.05       -0.85      1.55 o 
   0   7  10        7.45       15.20      3.41 o 
   1   7  10        0.01        1.40      1.86 o 
   2   7  10        0.62        1.94      2.33 o 
  -3   8  10        2.36        1.30      2.29 o 
  -2   8  10        0.74        1.40      2.25 o 
  -1   8  10       30.03       25.07      4.19 o 
   0   8  10        2.06        0.23      1.71 o 
   0  -8  11        0.62       -0.70      2.79 o 
   1  -8  11       10.50       20.17      4.81 o 
  -2  -7  11       25.64       19.94      4.50 o 
  -1  -7  11       16.44       21.03      4.42 o 
   0  -7  11        4.91        1.47      2.71 o 
   1  -7  11       14.46       23.20      4.65 o 
   2  -7  11        3.36        0.54      2.71 o 
   3  -7  11        0.56       -0.16      2.79 o 
  -3  -6  11        5.18        7.64      2.43 o 
  -2  -6  11       12.30       19.78      4.11 o 
  -1  -6  11       43.56       40.69      5.44 o 
   0  -6  11      153.91      138.98      9.35 o 
   1  -6  11       12.95       10.78      3.41 o 
   2  -6  11        5.83        4.03      2.79 o 
   3  -6  11        0.01       -1.47      2.25 o 
  -4  -5  11       12.20       11.61      2.69 o 
  -3  -5  11       20.94       19.50      4.93 o 
  -2  -5  11       26.35       30.26      3.43 o 
  -1  -5  11        0.00       -1.24      1.94 o 
   0  -5  11      247.22      252.29     13.13 o 
   1  -5  11        1.75       -0.31      2.09 o 
   2  -5  11       73.58       73.76      6.45 o 
   3  -5  11       11.47       14.27      3.72 o 
   4  -5  11       14.76       10.63      3.65 o 
  -4  -4  11        0.45        1.59      1.75 o 
  -3  -4  11        0.01        1.20      1.56 o 
  -2  -4  11      245.13      236.59     16.10 o 
  -1  -4  11      122.14      103.09      7.32 o 
   0  -4  11        3.45        7.91      2.71 o 
   1  -4  11      127.96      127.87      8.18 o 
   2  -4  11       63.46       58.04      5.44 o 
   3  -4  11        5.09        2.56      2.33 o 
   4  -4  11       59.91       31.54      4.66 o 
  -5  -3  11       15.22       16.79      3.07 o 
  -4  -3  11       11.79       15.67      2.78 o 
  -3  -3  11       23.30       19.00      2.71 o 
  -2  -3  11      126.50      118.81      5.62 o 
  -1  -3  11       39.04       29.12      4.19 o 
   0  -3  11       33.23       28.57      4.04 o 
   1  -3  11      502.32      446.03     14.28 o 
   2  -3  11        3.48        5.38      1.84 o 
   3  -3  11       33.78       30.02      7.88 o 
   4  -3  11        5.58        8.48      2.26 o 
  -5  -2  11       15.43       15.48      3.00 o 
  -4  -2  11       22.62       23.70      5.51 o 
  -3  -2  11       85.34       83.25      4.84 o 
  -2  -2  11       21.85       24.06      3.88 o 
  -1  -2  11       66.16       65.63      6.14 o 
   0  -2  11       68.01       67.40      5.44 o 
   1  -2  11      470.23      446.93     14.18 o 
   2  -2  11      433.67      395.25     13.13 o 
   3  -2  11       18.39       15.61      2.48 o 
   4  -2  11        2.32        4.27      2.71 o 
  -5  -1  11       18.69       19.32      4.27 o 
  -4  -1  11       13.29       12.80      3.57 o 
  -3  -1  11        4.03        6.83      2.71 o 
  -2  -1  11       28.73       31.06      4.74 o 
  -1  -1  11       45.76       45.58      2.98 o 
   0  -1  11       33.51       20.96      3.34 o 
   1  -1  11       10.84        8.86      1.86 o 
   2  -1  11       32.40       28.08      2.92 o 
   3  -1  11       14.81       11.98      2.29 o 
   4  -1  11        8.97        5.90      3.26 o 
   5  -1  11        8.95        9.39      4.03 o 
  -5   0  11       21.21       26.87      9.04 o 
  -4   0  11      364.86      384.36     13.00 o 
  -3   0  11       75.81       77.94      4.90 o 
  -2   0  11       95.67       88.79      4.51 o 
  -1   0  11       23.06       24.56      5.04 o 
   0   0  11       19.11       19.72      1.67 o 
   1   0  11       15.48       19.67      2.51 o 
   2   0  11       26.67       35.83      3.31 o 
   3   0  11       15.18       13.27      3.88 o 
   4   0  11       11.37       10.39      4.27 o 
  -5   1  11        2.82        9.92      3.92 o 
  -4   1  11       48.74       48.93      5.24 o 
  -3   1  11      117.29      108.33      6.07 o 
  -2   1  11        4.13        1.65      1.26 o 
  -1   1  11       15.07       18.42      4.07 o 
   0   1  11       20.53       22.55      1.86 o 
   1   1  11        3.92        5.45      1.71 o 
   2   1  11       92.92      104.78      8.48 o 
   3   1  11       57.97       68.52      7.46 o 
   4   1  11       39.84       36.41      6.37 o 
  -5   2  11       21.07       25.39      3.45 o 
  -4   2  11        2.47        2.92      1.73 o 
  -3   2  11        6.12        7.23      1.89 o 
  -2   2  11        0.00       -0.79      1.00 o 
  -1   2  11       15.55       14.09      3.61 o 
   0   2  11        0.09        0.43      0.93 o 
   1   2  11        0.03       -1.14      0.78 o 
   2   2  11       76.15       90.18      8.01 o 
   3   2  11       36.12       36.56      6.21 o 
   4   2  11       21.36       30.65      6.29 o 
  -5   3  11        1.74        0.40      1.52 o 
  -4   3  11       30.42       32.12      4.77 o 
  -3   3  11        3.33        3.55      1.58 o 
  -2   3  11       38.49       30.81      3.06 o 
  -1   3  11       13.71       17.89      2.31 o 
   0   3  11        3.10        2.84      1.28 o 
   1   3  11        0.05       -0.16      1.24 o 
   2   3  11       37.95       35.56      5.67 o 
   3   3  11        0.97       -2.25      2.71 o 
   4   3  11       16.86       28.16      6.44 o 
  -5   4  11        0.96        3.50      2.01 o 
  -4   4  11       22.71       20.79      3.10 o 
  -3   4  11       22.69       18.73      2.73 o 
  -2   4  11       61.44       69.05      4.74 o 
  -1   4  11       14.37       13.64      2.16 o 
   0   4  11       35.47       29.11      3.65 o 
   1   4  11        1.19        0.00      1.40 o 
   2   4  11        2.05        1.09      1.63 o 
   3   4  11        3.95        1.40      3.49 o 
  -5   5  11        2.17        5.68      2.38 o 
  -4   5  11        1.98        3.50      1.95 o 
  -3   5  11        1.09        0.38      2.64 o 
  -2   5  11       29.30       31.46      3.32 o 
  -1   5  11       11.95       11.07      2.15 o 
   0   5  11        7.51        7.14      2.33 o 
   1   5  11        1.30       -0.93      1.40 o 
   2   5  11        1.35        2.56      2.02 o 
  -4   6  11        1.97        3.51      2.13 o 
  -3   6  11        0.41        1.21      1.56 o 
  -2   6  11        0.16       -0.66      2.48 o 
  -1   6  11      149.39      138.33      8.65 o 
   0   6  11        4.36        5.89      2.33 o 
   1   6  11       14.04       10.55      2.79 o 
   2   6  11        0.08        1.55      2.25 o 
  -3   7  11       14.52       13.72      2.91 o 
  -2   7  11        2.52        3.72      2.02 o 
  -1   7  11        0.69        4.89      2.48 o 
   0   7  11       65.15       73.34      6.14 o 
   1   7  11        4.59        4.65      2.79 o 
  -1   8  11        1.17        1.32      2.02 o 
  -1  -7  12        8.09       12.49      4.19 o 
   0  -7  12        0.43       -3.49      2.40 o 
   1  -7  12        2.36        4.65      3.26 o 
   2  -7  12        5.01        4.73      3.26 o 
  -3  -6  12        6.90        9.70      3.41 o 
  -2  -6  12        7.41       10.47      3.72 o 
  -1  -6  12       37.02       35.55      5.28 o 
   0  -6  12        2.49        7.29      3.33 o 
   1  -6  12        1.87        5.35      3.02 o 
   2  -6  12        0.69        2.48      2.79 o 
   3  -6  12        0.09       -0.85      2.64 o 
  -3  -5  12        1.74        5.22      2.09 o 
  -2  -5  12        4.41        6.67      3.18 o 
  -1  -5  12       16.43        9.54      3.10 o 
   0  -5  12        1.88        7.99      3.10 o 
   1  -5  12       14.60       13.81      3.57 o 
   2  -5  12       50.71       46.91      5.82 o 
   3  -5  12        1.19       -0.54      2.25 o 
  -4  -4  12       15.95       26.27      3.59 o 
  -3  -4  12        4.87        5.75      2.01 o 
  -2  -4  12        0.91        0.70      2.17 o 
  -1  -4  12       13.26       14.20      3.49 o 
   0  -4  12      163.41      138.67      8.89 o 
   1  -4  12       11.62       18.46      3.72 o 
   2  -4  12        3.46        0.31      2.33 o 
   3  -4  12       24.73       25.61      4.50 o 
   4  -4  12        0.83        0.60      3.72 o 
  -4  -3  12       36.85       45.07      4.34 o 
  -3  -3  12        4.28        5.31      1.92 o 
  -2  -3  12       11.72        8.92      3.03 o 
  -1  -3  12        4.39        3.88      2.48 o 
   0  -3  12       16.42       12.57      3.26 o 
   1  -3  12      216.40      203.66     11.09 o 
   2  -3  12        2.27        0.28      1.63 o 
   3  -3  12       74.71       77.21      4.96 o 
   4  -3  12        0.02        0.09      1.73 o 
  -5  -2  12        2.87        5.35      2.30 o 
  -4  -2  12       11.78       11.40      3.49 o 
  -3  -2  12        1.24        6.36      2.79 o 
  -2  -2  12       28.29       25.93      2.83 o 
  -1  -2  12      140.94      138.77      8.80 o 
   0  -2  12        1.42       -0.62      1.86 o 
   1  -2  12      252.75      238.95      9.03 o 
   2  -2  12        7.54        8.49      3.34 o 
   3  -2  12        0.28        2.25      1.77 o 
   4  -2  12        2.30        2.79      3.10 o 
  -5  -1  12        0.49        1.55      2.64 o 
  -4  -1  12       51.29       54.21      6.60 o 
  -3  -1  12       13.52       16.79      3.41 o 
  -2  -1  12        1.35        1.21      1.26 o 
  -1  -1  12       27.80       26.33      4.97 o 
   0  -1  12        0.00       -2.33      1.55 o 
   1  -1  12       82.16       82.11      6.69 o 
   2  -1  12      437.12      454.15     14.85 o 
   3  -1  12        6.27        7.14      3.34 o 
   4  -1  12        5.16        5.82      3.34 o 
  -5   0  12        2.45        2.04      1.69 o 
  -4   0  12        2.09        3.30      1.98 o 
  -3   0  12        0.02        0.08      1.10 o 
  -2   0  12      123.02      114.43      5.44 o 
  -1   0  12       86.31       83.50      4.29 o 
   0   0  12        6.51        8.45      2.71 o 
   1   0  12       76.29       74.34      4.44 o 
   2   0  12       26.67       24.34      2.99 o 
   3   0  12       48.62       38.75      6.14 o 
   4   0  12        0.21        1.63      3.26 o 
  -5   1  12        0.04       -1.30      1.32 o 
  -4   1  12        0.00       -0.13      1.45 o 
  -3   1  12       48.41       44.42      3.86 o 
  -2   1  12        1.40        0.89      1.22 o 
  -1   1  12       34.67       44.09      3.19 o 
   0   1  12       85.33      102.39      4.61 o 
   1   1  12       42.54       51.54      3.67 o 
   2   1  12       57.10       60.83      7.07 o 
   3   1  12       12.53       17.07      4.58 o 
   4   1  12       17.63       21.57      5.43 o 
  -5   2  12       17.45       20.80      5.78 o 
  -4   2  12       57.48       48.20     12.93 o 
  -3   2  12       40.04       44.96      3.81 o 
  -2   2  12        1.18        0.54      1.28 o 
  -1   2  12       57.96       65.31      4.12 o 
   0   2  12        4.59        3.23      1.29 o 
   1   2  12        5.04        3.49      2.71 o 
   2   2  12        0.09       -0.78      2.33 o 
   3   2  12        6.86        8.53      4.11 o 
   4   2  12        0.58        2.09      3.64 o 
  -5   3  12        9.02        8.04      2.39 o 
  -4   3  12       35.81       35.04      3.73 o 
  -3   3  12        0.80        0.17      1.40 o 
  -2   3  12      101.36      103.19      5.32 o 
  -1   3  12        7.73        6.32      1.77 o 
   0   3  12        9.36       12.01      1.97 o 
   1   3  12        0.66        2.25      1.55 o 
   2   3  12        0.02       -0.31      2.79 o 
   3   3  12       58.42       57.63      7.92 o 
  -5   4  12        7.15        6.37      2.39 o 
  -4   4  12        6.28        5.83      2.21 o 
  -3   4  12       39.98       40.31      9.90 o 
  -2   4  12        1.96        0.50      1.71 o 
  -1   4  12       60.50       61.32      4.07 o 
   0   4  12        6.80        8.84      2.48 o 
   1   4  12        1.81        2.09      1.78 o 
  -4   5  12        0.57        1.53      1.61 o 
  -3   5  12       34.88       38.44      3.85 o 
  -2   5  12       32.85       34.93      3.63 o 
  -1   5  12       27.59       24.37      3.96 o 
   0   5  12        0.16       -1.01      1.40 o 
   1   5  12        5.25        7.37      2.48 o 
  -3   6  12        0.54        0.36      1.82 o 
  -2   6  12        0.01        1.99      2.33 o 
  -1   6  12        1.90        4.19      2.48 o 
   0   6  12       10.38       10.24      2.95 o 
   1   6  12        4.11        5.35      2.40 o 
  -2   7  12        0.40       -0.47      1.71 o 
  -1   7  12        1.09       -1.09      1.86 o 
   0   7  12        5.01        6.98      2.87 o 
  -2  -6  13        0.75       -1.09      2.33 o 
  -1  -6  13        8.15       16.21      4.27 o 
   0  -6  13        0.03       -0.54      2.56 o 
   1  -6  13        0.65       -0.70      2.64 o 
   2  -6  13        4.21        3.02      3.18 o 
  -3  -5  13        7.36       10.47      3.57 o 
  -2  -5  13        9.78       18.38      4.42 o 
  -1  -5  13        1.87        1.40      2.64 o 
   0  -5  13       23.50       19.24      4.19 o 
   1  -5  13        4.39       -0.62      2.25 o 
   2  -5  13        1.77        5.27      3.02 o 
   3  -5  13        7.99        7.52      3.57 o 
  -3  -4  13       26.89       25.26      3.41 o 
  -2  -4  13       17.95       18.70      4.19 o 
  -1  -4  13       59.63       52.90      6.06 o 
   0  -4  13        2.97        5.20      2.79 o 
   1  -4  13       23.28       16.45      3.88 o 
   2  -4  13        1.49        0.00      2.25 o 
   3  -4  13        0.07        0.47      1.80 o 
  -4  -3  13        0.18       -0.49      1.56 o 
  -3  -3  13        1.33        1.63      2.25 o 
  -2  -3  13        5.13        7.76      3.02 o 
  -1  -3  13        9.56       11.33      3.34 o 
   0  -3  13        7.67        6.75      2.95 o 
   1  -3  13        0.58       -1.40      2.02 o 
   2  -3  13       13.75        9.38      2.27 o 
   3  -3  13        0.59        1.15      3.22 o 
  -4  -2  13        5.45        5.04      3.02 o 
  -3  -2  13        3.67        3.19      1.53 o 
  -2  -2  13      214.49      203.65      8.07 o 
  -1  -2  13      171.64      156.80      9.82 o 
   0  -2  13       14.57       16.68      3.72 o 
   1  -2  13       10.80       11.48      3.26 o 
   2  -2  13        6.96        5.86      1.97 o 
   3  -2  13        0.44        1.04      2.33 o 
   4  -2  13       35.60       26.24      5.51 o 
  -4  -1  13       11.13       14.42      5.82 o 
  -3  -1  13       13.62       18.65      7.37 o 
  -2  -1  13        1.13        0.53      1.34 o 
  -1  -1  13      110.04      101.40      7.55 o 
   0  -1  13       32.09       32.68      4.58 o 
   1  -1  13       76.83       72.99      6.14 o 
   2  -1  13      105.70      107.91      8.36 o 
   3  -1  13        9.54       14.35      4.03 o 
   4  -1  13       21.77       32.82      6.44 o 
  -5   0  13        2.04        2.47      1.85 o 
  -4   0  13        0.71        1.28      1.67 o 
  -3   0  13       31.28       24.59      3.10 o 
  -2   0  13        2.57        3.03      1.50 o 
  -1   0  13        1.30       -0.04      1.19 o 
   0   0  13      298.80      333.72     16.13 o 
   1   0  13      195.11      222.03      8.79 o 
   2   0  13        0.23        1.47      2.48 o 
   3   0  13        0.20        0.47      2.95 o 
  -5   1  13       49.33       44.80     11.03 o 
  -4   1  13        2.90        1.02      1.63 o 
  -3   1  13        0.04       -0.21      1.29 o 
  -2   1  13       25.40       21.12      3.30 o 
  -1   1  13       16.04       16.66      2.36 o 
   0   1  13      143.33      181.37     10.75 o 
   1   1  13       56.65       66.93      4.42 o 
   2   1  13        3.34        4.96      3.33 o 
   3   1  13       82.35       93.12      9.09 o 
  -4   2  13       60.01       81.27      5.21 o 
  -3   2  13        5.29        4.33      1.88 o 
  -2   2  13       10.28        8.36      2.08 o 
  -1   2  13      135.03      157.87      6.72 o 
   0   2  13        0.02       -0.06      1.40 o 
   1   2  13        3.00        0.16      2.56 o 
   2   2  13        2.08        5.97      3.41 o 
   3   2  13        0.02        0.16      3.18 o 
  -4   3  13        6.48        5.20      2.05 o 
  -3   3  13        4.50        3.69      4.58 o 
  -2   3  13        3.31        5.33      1.89 o 
  -1   3  13       12.65       10.37      2.12 o 
   0   3  13        6.45        6.98      2.25 o 
   3   3  13        4.62        5.43      4.03 o 
  -4   4  13        2.08        1.97      1.74 o 
  -3   4  13        0.27        0.31      1.53 o 
  -2   4  13        4.13        2.98      1.69 o 
  -1   4  13        0.41       -0.65      1.28 o 
   0   4  13       17.97       15.75      3.10 o 
   1   4  13        0.51        1.01      1.78 o 
  -3   5  13       16.81       25.26      3.41 o 
  -2   5  13        0.10       -0.92      1.45 o 
  -1   5  13       17.70       13.81      3.41 o 
   0   5  13        5.83        9.77      2.87 o 
   1   5  13       26.89       20.80      3.57 o 
  -3   6  13        4.62        5.85      2.32 o 
  -2   6  13        0.49        1.01      2.17 o 
  -1   6  13        0.09        0.62      2.09 o 
   0   6  13        9.44       11.01      3.10 o 
   0  -6  14        5.34        4.27      3.10 o 
  -2  -5  14        0.19        3.57      2.71 o 
  -1  -5  14        1.12        1.47      2.56 o 
   0  -5  14       15.63       18.62      4.42 o 
   1  -5  14        0.02       -1.71      2.48 o 
   2  -5  14       17.22       19.47      4.50 o 
  -3  -4  14        0.46        1.32      2.33 o 
  -2  -4  14        0.01        0.00      1.94 o 
  -1  -4  14        9.56       12.02      3.72 o 
   0  -4  14        0.47        0.85      2.40 o 
   1  -4  14        1.13        0.23      2.56 o 
   2  -4  14        0.05       -2.64      2.48 o 
  -3  -3  14        6.82       21.17      4.58 o 
  -2  -3  14        4.48       10.24      3.41 o 
  -1  -3  14        8.38        8.84      3.10 o 
   0  -3  14        2.64        4.65      2.79 o 
   1  -3  14        0.92        0.16      2.33 o 
   2  -3  14        6.53        4.34      2.95 o 
   3  -3  14        0.71       -0.53      2.21 o 
  -4  -2  14        0.31        0.39      1.65 o 
  -3  -2  14       87.81       99.47      7.89 o 
  -2  -2  14        0.14        0.78      2.09 o 
  -1  -2  14        0.26       -2.44      1.63 o 
   0  -2  14        9.18        6.67      2.95 o 
   1  -2  14        0.23        1.24      2.40 o 
   2  -2  14       46.44       41.39      5.44 o 
   3  -2  14       15.98       10.09      3.88 o 
  -4  -1  14        5.80        7.52      3.26 o 
  -3  -1  14        0.03        1.80      2.48 o 
  -2  -1  14        0.63       -1.70      1.14 o 
  -1  -1  14        4.85        7.45      2.87 o 
   0  -1  14       15.75       13.73      3.49 o 
   1  -1  14        1.59        4.73      2.71 o 
   2  -1  14        1.03        2.56      1.97 o 
   3  -1  14       25.40       29.49      5.82 o 
  -4   0  14        0.29        2.47      1.71 o 
  -3   0  14        0.02        1.69      1.67 o 
  -2   0  14       79.98       85.55      4.94 o 
  -1   0  14       21.69       17.30      3.96 o 
   0   0  14       13.13       16.06      3.88 o 
   1   0  14       13.56        9.93      3.34 o 
   2   0  14       13.95       16.60      4.58 o 
   3   0  14       12.23        8.77      4.03 o 
  -4   1  14        0.05        0.23      1.56 o 
  -3   1  14        4.47        3.59      1.79 o 
  -2   1  14       24.40       29.42      3.24 o 
  -1   1  14       35.66       47.51      5.98 o 
   0   1  14       94.22      109.89      8.32 o 
   1   1  14        8.63       15.12      3.72 o 
   2   1  14       10.12        9.00      3.80 o 
   3   1  14        2.90        1.78      3.57 o 
  -4   2  14        0.05        1.22      4.30 o 
  -3   2  14        2.17        3.61      1.72 o 
  -2   2  14        9.03        7.68      2.14 o 
  -1   2  14       22.64       28.47      3.18 o 
   0   2  14       63.55       63.94      6.37 o 
   2   2  14        1.06       -0.31      2.87 o 
  -4   3  14        6.24        6.86      2.34 o 
  -3   3  14        8.82        8.55      2.40 o 
  -2   3  14        0.06       -1.94      1.43 o 
  -1   3  14       43.37       28.96      4.97 o 
   0   3  14      152.17      196.90     10.36 o 
  -3   4  14        4.06       13.06      2.79 o 
  -2   4  14        0.25        2.86      1.82 o 
  -1   4  14        3.87        2.23      1.66 o 
   0   4  14       36.19       47.66      5.20 o 
  -2   5  14       13.91       15.40      2.85 o 
  -1   5  14        1.66        2.40      2.17 o 
   0   5  14        3.25        4.11      2.48 o 
  -2  -4  15        8.11       15.36      4.11 o 
  -1  -4  15       37.84       55.19      6.75 o 
   0  -4  15        6.39        8.84      3.65 o 
   1  -4  15        1.06       -2.09      2.25 o 
  -2  -3  15        1.65        5.27      2.95 o 
  -1  -3  15        0.24       -2.40      2.02 o 
   0  -3  15        0.94       -3.14      2.09 o 
   1  -3  15        1.69       -0.39      2.40 o 
   2  -3  15        1.98       -0.54      2.71 o 
  -3  -2  15        0.53        2.08      1.90 o 
  -2  -2  15        1.13        5.04      3.02 o 
  -1  -2  15       23.15       19.40      4.35 o 
   0  -2  15       16.15       22.81      4.50 o 
   1  -2  15       17.28       23.04      4.58 o 
   2  -2  15        5.92        3.72      2.95 o 
  -3  -1  15        2.04        1.09      1.59 o 
  -2  -1  15        4.20       10.47      3.80 o 
  -1  -1  15       20.42       14.67      4.03 o 
   0  -1  15        2.27        1.55      2.48 o 
   1  -1  15        0.81       -0.93      2.48 o 
   2  -1  15        0.61        1.86      2.87 o 
  -3   0  15       54.50       65.70      4.84 o 
  -2   0  15        0.20        2.04      1.58 o 
  -1   0  15        6.80        9.07      3.34 o 
   0   0  15       17.21       21.65      4.58 o 
   1   0  15        1.28        1.63      2.64 o 
   2   0  15        3.99        0.93      3.18 o 
  -3   1  15       11.75       11.05      2.52 o 
  -2   1  15        0.17        0.35      1.47 o 
  -1   1  15        1.88        3.10      2.64 o 
   0   1  15       12.56       12.02      3.80 o 
   2   1  15        5.57        4.27      3.57 o 
  -3   2  15        7.58        7.18      2.27 o 
  -2   2  15        9.29       11.94      2.52 o 
  -1   2  15        1.20       -0.02      1.47 o 
   0   2  15       40.11       54.27      6.75 o 
   2   2  15        0.59        0.08      3.26 o 
  -3   3  15       16.28       27.14      3.65 o 
  -2   3  15        2.35        3.18      1.86 o 
  -1   3  15        2.55        2.51      1.81 o 
  -2   4  15       24.87       20.09      3.23 o 
  -1   4  15       25.59       14.74      3.57 o 
  -1  -3  16        0.49        6.90      3.49 o 
   0  -3  16        1.11        2.17      2.95 o 
  -2  -2  16        0.18        0.78      2.40 o 
  -1  -2  16        5.63        2.87      2.79 o 
   0  -2  16       22.27       26.69      4.89 o 
   1  -2  16        2.56        3.72      3.10 o 
  -2  -1  16       56.79       67.57      7.69 o 
  -1  -1  16        0.56        3.18      2.87 o 
   0  -1  16        2.25        4.19      2.87 o 
   1  -1  16        0.02        1.24      2.79 o 
  -2   0  16       10.65       16.91      4.50 o 
  -1   0  16        0.73        2.09      2.79 o 
   0   0  16       18.66       27.08      5.04 o 
   1   0  16        0.59        4.42      3.10 o 
  -2   1  16        0.84        2.48      2.95 o 
  -1   1  16       16.11       14.04      4.19 o 
   0   1  16        2.82        2.17      2.95 o 
  -2   2  16        4.09        5.93      3.61 o 
  -1   2  16        2.23        3.26      3.10 o 
  -1   3  16        1.64        1.78      3.10 o 
                                                 
